# Supplementary material for: QTL mapping provides new insights into emamectin benzoate resistance in salmon lice, Lepeophtheirus salmonis
Source: BMC Genomics. 2024 Dec 18;25:1212. doi: 10.1186/s12864-024-11096-2 (PMC11657612; doi:10.1186/s12864-024-11096-2)
Supplement: Supplementary file 4 — Supplementary Material 4 [file 12864_2024_11096_MOESM4_ESM.gz]

Archive with 1 entries (1 files):
- DataS3.csv
