# Supplementary material for: QTL mapping provides new insights into emamectin benzoate resistance in salmon lice, Lepeophtheirus salmonis
Source: BMC Genomics. 2024 Dec 18;25:1212. doi: 10.1186/s12864-024-11096-2 (PMC11657612; doi:10.1186/s12864-024-11096-2)
Supplement: Supplementary file 4 — Supplementary Material 4 [file 12864_2024_11096_MOESM4_ESM.gz › DataS3.csv]

gene_id	IoA-00_1	IoA-00_10	IoA-00_11	IoA-00_4	IoA-00_6	IoA-00_7	IoA-00_8	IoA-00_9	IoA-02_12	IoA-02_13	IoA-02_14	IoA-02_15	IoA-02_17	IoA-02_18	IoA-02_19	IoA-02_20
LSAL_47	0	0	0	0	0	0	0	0	0	0	0	0	0	0	0	0
LSAL_293	0	0	0	0	0	0	0	0	0	14	0	0	0	0	22	0
LSAL_6718	0	0	0	0	0	589	0	0	0	0	0	0	0	0	0	0
LSAL_40	2969	3465	3248	2693	3560	1269	2710	2407	3921	3404	2864	3240	2958	3583	3536	2507
LSAL_41	4497	4429	4137	3785	4714	1235	3719	3065	4559	3921	3602	3881	4117	4199	4278	3104
LSAL_42	0	0	0	0	7	0	0	4	0	0	4	0	0	0	0	0
LSAL_43	2	0	0	0	3	0	0	0	0	0	0	2	0	0	0	13
LSAL_9697	561	0	732	372	430	196	845	393	319	295	359	313	412	307	451	224
LSAL_7057	1976	1754	2448	2636	1733	274	1423	1279	1465	2471	1496	1254	2172	1934	2020	1378
LSAL_13472	0	0	0	0	0	0	0	0	0	0	0	0	0	0	0	0
LSAL_1636	13	0	16	0	10	0	14	15	28	17	0	0	0	11	0	31
LSAL_1637	0	0	0	0	0	0	0	0	0	0	0	0	0	0	0	0
LSAL_1634	0	0	0	0	0	0	0	0	0	0	0	0	0	0	0	0
LSAL_1635	1377	1600	1606	1409	2031	372	1247	1025	1550	1997	1317	1418	1597	2068	1111	1362
LSAL_1632	1217	937	711	967	714	860	1010	1126	1123	1464	808	1041	1155	978	975	923
LSAL_1633	0	0	0	0	0	0	0	0	0	0	0	0	0	0	0	0
LSAL_1630	0	0	0	0	0	0	0	0	0	0	24	0	0	0	0	0
LSAL_1631	0	0	0	0	0	0	0	0	0	0	0	0	0	0	0	0
LSAL_1638	0	0	0	0	0	0	0	0	0	0	0	0	0	0	0	0
LSAL_1639	3495	3446	2982	3002	2786	1487	3482	2799	3133	3299	2843	2502	2957	2989	3777	2746
LSAL_3708	0	0	0	0	0	0	0	0	0	0	0	0	0	0	0	0
LSAL_3709	34	55	42	30	11	104	46	40	21	45	26	33	32	59	51	54
LSAL_4578	0	0	0	0	6	0	0	0	0	0	0	0	0	0	0	0
LSAL_3259	185	238	347	264	297	308	219	411	183	276	381	179	257	158	350	333
LSAL_3704	48	55	52	69	97	0	41	40	42	58	81	77	66	90	97	43
LSAL_3705	39309	39186	29366	27388	29989	17990	40923	34346	35646	32508	26545	29151	31859	33661	31481	29307
LSAL_3706	1749	2167	2233	1783	1854	427	1646	1248	1718	1982	1687	2009	1941	2011	2578	1513
LSAL_3707	0	0	0	0	0	0	0	0	0	0	0	0	0	0	0	0
LSAL_3252	391	364	356	336	473	0	268	0	395	0	280	332	0	194	280	218
LSAL_3253	281	300	252	223	160	33	215	143	261	300	232	212	212	224	275	187
LSAL_3250	4996	5756	5333	5463	5703	2068	5349	4381	5297	5271	4751	4455	4596	4411	5693	3558
LSAL_4571	213	232	253	257	309	141	286	100	224	164	241	173	112	0	311	0
LSAL_7151	4915	4379	4168	3403	5087	992	4020	2425	5003	4449	3252	3347	3994	4697	4456	3048
LSAL_7150	20	15	5	5	15	0	12	22	31	14	4	9	5	16	13	5
LSAL_4632	0	0	0	0	0	0	0	0	0	0	0	0	0	0	0	0
LSAL_7153	2179	2769	2450	2506	3344	1124	1905	1451	2233	2559	2118	2120	2430	2609	2869	1812
LSAL_7152	407	449	348	470	602	437	504	679	498	400	303	406	388	391	534	542
LSAL_7155	0	0	0	0	37	0	7	0	8	0	18	0	8	0	0	0
LSAL_9692	603	620	442	415	374	286	433	516	351	607	384	409	551	397	554	477
LSAL_7154	24075	18906	16584	18222	30929	6006	21914	20382	31796	26622	13121	15105	23677	32732	14045	19738
LSAL_2437	424	334	557	419	367	141	348	264	289	370	497	401	361	361	487	316
LSAL_7506	34337	30959	22614	24745	25410	52790	38556	43594	34618	33415	24375	33091	26923	28657	21773	31808
LSAL_7156	0	0	0	0	0	0	0	0	0	0	0	0	0	0	0	0
LSAL_2387	2461	2274	3234	2464	2181	3431	2532	2985	2300	2384	2132	2238	2720	2475	2474	3021
LSAL_2438	5056	7158	7350	5599	7353	1773	5368	4437	7925	7635	6946	7504	4940	4761	7127	5060
LSAL_9693	7579	7511	5878	5159	6874	1634	6490	4601	7776	6729	4929	6366	6249	7301	6291	4946
LSAL_6719	473	506	496	415	390	114	384	278	481	602	540	587	541	502	558	428
LSAL_7379	0	0	0	0	9	0	0	0	11	0	0	0	0	0	0	0
LSAL_7378	1565	2040	1927	1824	1767	85	1360	646	1917	1557	1810	1432	1834	1988	1906	938
LSAL_9208	0	0	0	0	0	0	0	0	0	0	0	0	0	0	0	0
LSAL_7371	1252	1448	1196	1040	1375	0	1292	988	1511	1454	1276	1270	1321	1333	1321	930
LSAL_7370	7430	8833	7250	7482	7649	6478	8719	9434	8968	7790	8213	7193	7624	8385	8280	7225
LSAL_7373	260	269	746	510	346	180	365	297	0	248	390	412	221	0	658	225
LSAL_7372	11926	9193	9922	7956	6663	4567	10048	8339	7697	14890	8294	9335	13971	8239	10066	11597
LSAL_7375	1195	1343	1081	968	1375	141	1209	747	1468	1174	1123	1334	1207	1401	1403	825
LSAL_7374	0	0	0	0	0	0	0	0	0	0	0	0	0	0	0	0
LSAL_7377	1681	2123	1931	2173	2528	0	1532	1011	2217	2417	2143	1929	2289	2404	2347	1657
LSAL_7376	1910	3280	3277	2521	2553	38	1544	637	3299	3379	3089	2738	2876	3146	3498	1258
LSAL_6369	212	381	342	249	179	199	279	268	254	370	273	440	341	354	230	320
LSAL_6368	0	0	0	0	0	0	0	0	0	0	0	0	0	0	0	0
LSAL_8246	869	831	777	690	784	405	833	1063	1116	878	342	736	835	873	583	849
LSAL_6361	377	145	181	93	180	84	395	397	94	268	378	182	314	222	239	280
LSAL_6360	0	0	18	0	32	55	39	47	10	0	0	0	23	0	39	27
LSAL_6363	691	0	881	620	1495	0	535	401	0	0	0	1377	1322	0	795	481
LSAL_6362	13127	9493	7266	8941	13356	1611	11659	8623	11461	13514	6741	7866	13633	13190	14103	8958
LSAL_6365	48	95	84	62	128	0	23	0	127	156	87	66	52	89	0	44
LSAL_6364	1218	1367	1170	1068	965	184	1200	487	1051	1142	900	1013	981	1334	1151	752
LSAL_6367	184	163	126	114	161	19	170	83	246	209	157	240	177	141	138	150
LSAL_6366	1398	1382	1233	852	1313	1618	1614	1484	1393	1177	1191	1221	1081	1126	1398	1018
LSAL_810	0	0	0	7	0	0	0	0	0	0	0	0	0	0	0	0
LSAL_5621	72	0	93	44	62	0	37	18	45	105	76	40	38	62	43	29
LSAL_5620	9	5	0	0	0	0	0	0	0	0	0	11	0	0	14	0
LSAL_5623	1374	1691	1289	1268	1629	446	1266	1108	2206	1874	1633	1407	1514	1601	1433	1345
LSAL_5622	141	0	115	166	0	0	140	123	82	47	64	104	95	80	97	84
LSAL_5625	0	0	0	0	0	0	0	0	0	0	0	0	0	0	0	0
LSAL_5624	7	3	24	26	33	0	29	3	41	25	7	26	68	8	13	6
LSAL_5627	2116	3236	2470	3103	3415	3327	2385	3490	1744	5748	3471	2316	2983	3008	3319	3025
LSAL_5626	1993	2972	2645	2169	2720	68	1924	1056	2249	3273	3686	2708	3214	2399	4496	1264
LSAL_5629	0	0	0	0	0	0	0	0	0	0	0	0	0	0	0	0
LSAL_5628	536	756	601	534	752	319	614	452	720	903	605	528	833	579	714	442
LSAL_6544	0	0	0	0	0	0	0	0	0	0	0	0	0	0	0	0
IoA-00_1.8823	175	0	0	0	0	0	0	0	0	0	0	0	0	0	0	0
LSAL_15259	0	0	0	0	0	0	0	0	0	0	0	0	15	0	4	0
LSAL_12710	331	410	393	308	348	131	374	241	336	323	416	393	407	238	417	290
LSAL_12711	0	0	0	0	0	0	0	0	0	0	0	0	0	0	0	0
LSAL_12712	40629	40783	37988	34851	43894	7702	31314	22234	50566	55505	32451	46219	35367	43430	38984	26819
LSAL_12713	0	38	23	0	0	0	49	0	22	38	0	28	0	43	0	0
LSAL_12714	2876	3066	2753	2498	2726	1910	3437	3144	3111	2656	2380	2518	2548	3028	2799	2889
LSAL_12715	0	0	0	0	0	0	0	0	0	0	0	0	0	0	0	0
LSAL_12864	5201	0	6400	5792	0	101	2993	0	5123	9706	7191	5525	0	5530	8810	2986
LSAL_12865	1583	1811	1443	1262	1584	356	1314	1077	2196	1457	1447	1817	1202	1829	1581	983
LSAL_401	0	0	0	0	0	0	0	0	0	0	0	0	0	0	0	0
LSAL_12719	2958	3274	2843	3023	4134	4857	3866	3531	3658	2877	2440	3310	3013	3915	3251	3354
LSAL_12868	0	0	0	0	0	0	0	0	0	0	0	0	0	0	0	0
LSAL_12869	6947	7050	7391	6325	7027	3623	5988	5521	6672	7801	6328	6358	7345	7213	8267	5364
LSAL_405	32	49	23	18	24	0	28	27	27	31	23	0	27	12	26	14
LSAL_404	0	0	0	0	0	0	0	0	0	0	0	0	0	0	0	0
LSAL_407	625	605	861	502	751	182	818	505	539	616	541	399	614	346	482	812
LSAL_406	0	0	0	0	0	0	0	0	0	0	4	0	28	6	0	0
LSAL_4540	112	105	113	132	168	0	110	0	177	0	133	147	97	132	97	116
LSAL_7708	73	0	51	0	39	0	73	49	66	66	0	99	69	85	73	98
LSAL_13402	71	78	30	27	84	49	61	78	13	76	36	75	66	26	65	73
LSAL_13401	263	351	351	220	241	0	145	0	354	388	264	287	274	379	380	139
LSAL_13400	21	34	41	0	51	0	0	32	56	44	39	46	36	54	0	0
LSAL_13407	2920	2699	1966	2393	2239	4380	3726	3261	3063	2438	1819	2262	2445	2545	2226	2698
LSAL_13406	4775	5966	5972	5179	3701	3050	5232	4910	4760	4735	5212	5038	4821	5520	5623	3565
LSAL_13405	75	0	42	42	0	0	0	30	0	26	12	24	35	46	54	0
LSAL_13404	0	0	0	0	0	0	0	0	0	0	0	0	0	0	0	0
LSAL_7700	725	964	605	545	667	320	726	733	769	676	435	448	688	719	665	661
LSAL_8061	0	0	0	0	0	0	0	0	0	0	0	0	0	0	16	16
LSAL_7702	442	537	474	506	442	117	332	239	422	248	354	398	426	390	0	159
LSAL_8063	1437	1245	1026	1046	1111	729	1566	1445	1502	1247	1099	1044	1151	1336	1091	1274
LSAL_8064	133	196	176	160	145	0	125	139	128	151	125	167	148	175	162	127
LSAL_7705	0	0	0	0	0	0	0	0	0	0	0	0	0	0	0	0
LSAL_7706	1492	1275	1336	1338	1244	1602	1591	1863	1268	1437	1191	1243	1561	1293	1659	1367
LSAL_8067	64	87	54	73	83	7	71	138	76	51	63	49	38	53	106	47
LSAL_7392	521	608	570	431	651	0	361	193	488	488	424	480	396	389	574	305
LSAL_3525	0	0	0	0	0	0	0	0	0	0	0	0	0	0	0	0
LSAL_15255	3	0	0	0	0	0	0	0	6	3	0	0	0	0	0	0
LSAL_669	1503	1864	1527	1249	1505	800	1546	1407	1646	1388	1628	1650	1294	1464	1672	1086
LSAL_668	219	274	198	180	219	102	226	201	428	667	257	379	352	591	185	336
LSAL_7877	485	617	574	604	516	0	441	159	941	549	731	533	338	464	662	354
LSAL_665	71033	59403	57418	40878	43660	62891	77367	83523	60458	67088	46676	59888	47880	54326	46656	49658
LSAL_664	1830	2049	2416	1482	2144	1667	2319	2408	1959	2514	2185	2609	1769	1545	1828	2042
LSAL_667	946	1324	791	996	754	1900	1134	2256	1061	1511	992	818	883	1341	796	1374
LSAL_666	1570	0	1832	0	0	735	0	0	0	1698	0	1597	1155	0	0	0
LSAL_661	1075	981	791	784	1036	458	1016	636	1047	915	849	917	872	938	935	744
LSAL_660	0	0	0	0	16	0	0	0	0	0	0	0	0	0	0	0
LSAL_663	0	167	214	0	176	0	0	19	136	0	0	165	156	174	0	21
LSAL_10638	28	0	0	0	0	0	0	38	22	0	0	0	0	0	23	0
LSAL_6775	2981	2770	2344	2134	2901	1964	2742	2631	3347	2711	2435	3084	2719	2958	2396	2287
LSAL_14862	2108	885	992	763	3070	273	1608	1318	1956	1208	1190	1536	1547	1584	784	1329
LSAL_1917	0	5	0	4	0	0	0	0	0	3	3	0	0	6	0	10
LSAL_5271	634	697	482	540	635	393	549	656	650	808	636	716	634	602	683	638
LSAL_7158	435	1006	557	774	560	109	504	428	661	894	781	650	698	750	699	395
LSAL_8398	0	0	0	0	3	0	8	6	0	0	6	1	0	2	1	0
LSAL_8399	0	0	0	0	0	0	0	0	0	0	0	0	0	0	0	0
LSAL_8396	2258	3023	2730	264	5256	2915	2735	1797	6435	6290	4884	4039	2678	3448	5342	4537
LSAL_8397	1135	1986	1383	1716	1326	960	1233	1575	1754	1951	1348	1634	1639	1729	1706	1629
LSAL_8394	0	0	0	0	0	0	0	0	0	0	0	0	0	0	0	0
LSAL_8395	0	0	0	0	0	0	0	0	0	0	0	0	0	0	0	0
LSAL_8392	1797	2351	2235	2216	2524	786	2503	1868	2668	2113	2225	1911	1823	2306	2387	1803
LSAL_8393	2045	2502	1715	1653	1174	0	2247	1634	1704	1872	1873	1450	2022	1802	1903	1381
LSAL_8390	18	15	51	31	46	0	11	5	53	59	37	51	22	70	33	0
LSAL_4858	16776	15324	10021	7533	7413	12339	22130	16910	16150	16167	9716	11530	13235	11948	10762	14588
LSAL_7390	2659	3278	2790	2261	2870	2217	3245	2879	2849	3102	2360	2929	3189	2777	3086	2987
LSAL_197	0	0	0	0	0	0	2	0	0	0	0	0	0	0	0	0
LSAL_10631	489	473	399	380	453	92	414	251	528	314	267	371	452	393	383	217
LSAL_10630	0	0	0	0	0	0	0	0	0	0	0	0	0	0	0	0
LSAL_4855	1357	1395	1219	731	1180	879	1276	1589	1213	1190	967	1156	1137	841	1160	1006
LSAL_255	0	0	0	0	0	0	0	0	0	0	0	0	0	0	0	0
LSAL_4854	2007	2153	2594	1583	2959	911	1418	1586	1445	2335	2210	1642	2374	2348	2861	1937
LSAL_12691	827	760	663	467	657	0	736	535	1584	640	500	997	939	1090	671	848
LSAL_4857	1689	1693	1698	1479	1845	943	1524	1700	1665	2159	1748	1703	1843	1794	1961	1799
LSAL_9576	398	431	422	362	275	280	337	402	368	438	389	446	419	345	425	317
LSAL_3807	28	33	25	28	0	0	18	0	0	48	32	23	25	21	33	13
LSAL_3806	0	0	0	6	0	0	8	0	0	0	0	0	0	0	0	0
LSAL_14983	7325	6288	6289	6672	6767	8845	7692	6039	4517	4119	4254	3125	5888	5446	7040	5439
LSAL_14450	359	380	353	315	328	117	340	339	306	273	256	312	257	375	327	253
LSAL_14981	1285	1422	1870	1352	2020	1813	1382	2128	1457	2111	1271	1602	1420	2193	2230	1260
LSAL_14452	705	1066	1286	1396	2094	464	919	1073	931	1189	1334	1179	1187	1271	2024	1210
LSAL_14987	271	370	269	333	362	106	223	155	189	318	271	118	165	78	401	74
LSAL_14986	185	112	140	192	104	278	139	301	119	150	199	141	176	155	172	166
LSAL_14985	4862	5052	4954	4478	4009	1964	4067	3544	3986	5694	5002	4722	6371	4728	5505	3540
LSAL_14456	0	0	0	0	0	0	0	0	0	0	0	0	0	0	0	0
LSAL_14459	710	666	685	495	958	858	848	788	1013	654	555	530	480	825	608	548
LSAL_14458	990	870	772	820	746	1317	1274	1303	821	724	744	791	640	738	798	1004
LSAL_14989	0	0	0	0	0	0	0	0	0	0	0	0	0	0	0	0
LSAL_14988	0	0	0	0	0	0	0	0	0	0	0	0	0	0	0	0
LSAL_7810	0	0	0	0	0	0	0	0	0	0	0	0	0	0	0	0
LSAL_9629	2280	2324	1620	1558	2217	794	2075	1770	3523	1934	1656	1644	1653	2553	1788	1744
LSAL_9628	0	0	0	0	0	0	0	0	0	0	0	0	0	0	0	0
LSAL_7811	0	0	0	0	0	0	0	0	0	0	0	0	0	0	14	0
LSAL_9625	35	48	53	18	26	0	23	4	22	69	46	36	15	22	37	11
LSAL_9624	1029	968	795	812	770	228	978	847	1125	928	887	897	673	874	704	605
LSAL_9627	49	127	72	0	93	0	0	0	110	0	0	70	0	53	107	0
LSAL_4579	6	4	0	3	0	0	3	0	0	0	0	0	0	3	0	2
LSAL_9621	28	29	36	14	0	0	0	32	34	0	32	37	18	34	50	0
LSAL_9620	77	180	138	125	128	0	95	78	183	107	167	144	143	118	164	82
LSAL_9623	140	210	158	165	181	0	133	57	173	128	134	92	186	125	151	65
LSAL_7053	103	176	109	111	166	112	126	181	164	225	204	193	190	208	221	200
LSAL_3256	212	222	236	221	239	111	273	237	252	181	213	191	149	188	230	149
LSAL_8373	4154	4731	4110	3107	4239	1225	4131	3225	5958	5307	4661	4299	4830	5588	5614	4336
LSAL_3257	0	0	0	0	0	0	0	5	0	0	0	0	16	13	0	0
LSAL_7814	767	1007	999	1014	826	0	414	208	1103	835	905	979	818	888	989	400
LSAL_7395	1067	1579	1385	1193	1666	574	1100	871	1381	1280	1349	1402	824	673	1287	961
LSAL_4574	94	0	0	0	114	0	0	123	162	205	0	0	121	0	11	137
LSAL_14788	4017	3880	3969	3709	4455	1319	4069	2771	3821	3586	3351	3098	3703	3886	4375	3180
LSAL_2967	1305	1231	853	948	867	953	1428	1263	1136	968	1013	1169	876	1029	873	982
LSAL_8938	0	0	0	0	0	0	0	0	0	0	0	0	0	0	0	0
LSAL_14188	0	0	0	0	0	0	0	0	0	0	0	0	0	0	0	0
LSAL_8376	259	229	203	205	324	27	314	302	282	250	177	288	161	340	214	147
LSAL_2337	0	39	76	0	40	0	16	30	20	13	0	7	0	0	16	0
LSAL_2966	413	444	495	449	431	0	359	146	561	522	316	422	361	431	527	191
LSAL_8932	1247	2138	2036	1703	2411	1971	1031	810	674	1714	1389	1543	1359	1140	2016	1684
LSAL_8933	58	64	46	38	79	0	47	71	106	99	66	69	52	41	64	52
LSAL_14181	1077	1052	924	863	1156	467	1194	977	1161	1002	811	984	861	1028	885	859
LSAL_14180	0	0	0	0	0	0	0	0	0	0	0	0	0	0	0	0
LSAL_14187	318	334	224	261	279	252	314	332	419	431	205	242	254	397	315	314
LSAL_14186	15615	8996	58385	23599	29782	12223	36572	16105	11219	17337	14821	20679	33924	20858	20255	18546
LSAL_8934	3660	6034	3872	4151	4243	312	3994	2355	5798	5609	3682	3526	4323	4913	4914	2634
LSAL_3701	190	137	169	141	231	0	73	61	122	152	129	157	166	205	178	127
LSAL_1023	0	0	0	0	0	0	0	0	0	0	0	0	0	0	0	0
LSAL_14674	0	0	0	0	0	0	0	0	0	0	0	0	0	0	0	0
LSAL_1021	561	578	500	350	409	381	481	538	343	443	424	521	408	429	499	547
LSAL_14676	264	267	313	156	274	362	205	340	215	375	304	178	358	191	205	298
LSAL_14671	0	0	0	0	0	0	0	0	0	0	0	0	0	0	0	0
LSAL_3702	3126	3550	3583	2806	3569	1308	3118	2317	3645	3601	2884	3653	2862	3285	3088	2482
LSAL_14673	28	18	1	8	7	0	13	2	17	34	15	11	29	34	31	5
LSAL_8379	663	635	837	628	844	53	600	464	799	685	791	708	838	742	1292	666
LSAL_7394	504	411	398	295	495	442	445	509	378	388	326	371	368	423	278	415
LSAL_193	0	0	0	0	0	0	0	0	0	0	0	0	0	0	0	0
LSAL_1029	1	0	0	0	2	0	3	0	4	0	0	0	3	1	3	0
LSAL_3703	5336	5463	4643	4583	4608	2869	5950	5397	5350	4633	4039	4574	5043	4963	5269	4822
LSAL_14679	0	0	0	0	0	0	0	0	0	0	0	0	0	0	0	0
LSAL_14678	857	1423	1139	1379	748	1799	1270	2649	1742	2263	1777	2329	1926	1513	1926	1611
LSAL_2962	666	1870	809	690	1102	845	905	724	1291	696	645	772	666	1494	922	1179
LSAL_14786	2033	1778	1424	1177	1595	680	1532	1237	1867	2024	1385	1419	1666	2082	1680	1423
LSAL_2961	0	4	13	0	12	0	7	15	0	8	0	0	0	0	5	0
LSAL_6906	0	0	0	0	0	0	0	0	0	0	0	0	0	0	0	0
LSAL_2960	1714	2051	1850	1903	2040	52	1258	404	2412	2297	2050	2405	1795	2633	2283	800
LSAL_14780	0	0	22	0	22	0	25	0	0	0	57	0	29	14	0	0
LSAL_192	785	825	754	538	718	39	500	201	827	983	1020	596	748	909	1177	409
LSAL_11908	473	815	804	680	665	0	506	142	777	936	675	756	722	960	737	379
LSAL_11909	2767	3137	3086	2757	2519	1052	2749	2090	2876	3130	2358	2275	3129	2900	3552	2701
LSAL_10646	0	16	0	0	0	0	0	0	0	0	0	0	0	0	0	0
LSAL_7449	716	535	951	627	566	409	677	676	665	742	668	516	910	679	924	828
LSAL_4830	58	0	0	0	52	0	43	35	0	78	57	61	79	47	95	0
LSAL_2968	0	0	0	0	0	0	0	0	0	0	0	0	0	0	0	0
LSAL_11907	519	464	417	298	256	371	573	397	542	333	372	433	280	440	339	488
LSAL_13349	0	0	0	0	0	0	0	0	0	0	0	0	0	0	0	0
LSAL_10647	0	0	0	0	0	0	0	0	0	0	0	0	0	0	0	0
LSAL_2659	0	0	0	0	0	0	0	0	0	0	0	0	0	0	0	0
LSAL_13846	7856	0	10604	9508	16542	1162	6080	4766	7776	9099	8037	7948	9784	12587	11798	6218
LSAL_128	0	0	0	0	0	0	0	0	0	0	0	0	0	0	0	0
LSAL_11901	0	0	10	20	49	57	0	0	10	0	0	0	12	0	19	0
LSAL_7399	5765	12193	15123	12796	18615	6735	6399	6476	9928	9472	13960	11601	12315	14253	18504	13099
LSAL_12164	0	0	0	0	0	0	0	0	0	0	0	27	0	0	0	0
LSAL_2547	0	0	0	0	18	0	0	0	0	0	0	0	6	0	0	0
LSAL_7142	1517	1477	1316	1041	1637	1677	1945	2217	1676	1519	1049	1383	1005	1315	1306	1485
LSAL_2391	0	0	7	10	0	0	0	0	2	4	0	2	2	5	0	0
LSAL_2392	0	0	0	0	0	0	0	0	0	0	0	0	0	0	0	0
LSAL_2421	35	14	16	51	34	16	36	101	26	46	14	39	31	14	14	27
LSAL_2394	0	22	29	35	0	0	0	30	47	0	46	39	29	0	32	0
LSAL_2395	810	1140	1149	772	1246	560	893	861	1235	1076	847	1237	1005	1143	1128	1040
LSAL_2424	57648	105828	128741	120371	116940	71097	69195	81478	109734	106717	166637	186291	108715	101634	166514	117297
LSAL_7145	40	93	36	52	0	0	31	50	62	62	78	114	56	75	125	90
LSAL_2398	6380	6216	5427	5145	5179	5132	7497	6208	7855	7047	5669	6330	4889	5324	5993	5767
LSAL_2399	114	115	91	83	75	40	113	117	116	106	105	94	56	96	118	113
LSAL_2428	307	0	315	220	240	0	262	254	159	310	250	249	0	133	220	267
LSAL_2429	0	0	0	0	0	0	0	3	0	0	0	0	0	0	0	0
LSAL_6552	248	466	412	242	374	0	328	454	364	399	428	327	448	274	539	475
LSAL_6553	1379	1597	1962	1810	2478	836	1466	1295	1646	1559	1426	1253	1498	1540	2081	1489
LSAL_6550	0	0	0	0	0	0	0	0	0	0	0	0	0	0	0	0
LSAL_7914	875	1108	1078	1468	1783	1995	1453	2205	1210	2901	1898	1407	2254	1157	2120	2353
LSAL_6556	536	0	744	814	393	0	316	280	715	0	746	786	617	674	0	371
LSAL_6557	0	0	0	0	0	0	0	0	490	520	0	0	0	0	0	0
LSAL_6554	494	753	731	466	618	81	378	287	659	910	694	621	477	515	861	384
LSAL_6555	6527	6287	6203	5837	5274	2435	5703	4851	5509	7015	5230	5476	7085	5604	7617	5363
LSAL_6558	0	14	0	0	13	0	0	0	15	0	21	22	0	0	0	0
LSAL_6559	372	622	345	426	307	0	330	280	365	486	463	476	556	635	412	497
LSAL_10352	3985	5601	4998	4042	5045	240	3297	1917	5549	5042	4189	4989	4005	5144	4807	2504
LSAL_10353	4866	5631	6693	5032	6446	1650	5016	3707	6055	6730	6132	5916	5285	4396	6115	4736
LSAL_10350	2142	2746	2326	1980	2469	1026	2240	2096	2898	2435	2385	2362	1976	2485	2370	1831
LSAL_10351	12	0	0	0	30	0	0	0	31	44	0	0	25	21	14	0
LSAL_10604	0	0	0	0	0	0	0	0	0	0	0	0	0	0	4	0
LSAL_10605	11	15	7	18	5	0	0	0	0	6	12	15	4	17	17	0
LSAL_10606	706	760	771	653	774	594	785	691	749	608	598	649	602	641	630	637
LSAL_10355	0	0	0	0	0	0	0	0	0	0	0	0	0	0	0	0
LSAL_10608	1300	1380	943	898	1078	1286	1485	1354	1745	1013	909	997	996	1436	911	1066
LSAL_10609	2778	2092	2254	2252	2432	1476	2146	2397	2065	2375	2205	1986	3010	2187	2926	2209
LSAL_10358	173	185	220	166	282	119	203	161	163	0	179	150	100	121	270	129
LSAL_13347	4113	4855	4436	3406	3975	1200	3857	2834	5126	4906	4000	4594	4200	4457	4553	3317
LSAL_10642	39	114	45	96	53	0	67	21	56	45	20	56	38	60	84	66
LSAL_12438	56074	65447	46484	47136	38149	19464	50402	46466	58139	74061	41868	53296	57203	51505	46523	44944
LSAL_11881	267	289	290	236	303	19	186	67	390	281	268	235	267	266	288	101
LSAL_6088	1077	1164	1048	783	886	587	1083	1138	1008	1303	1055	1204	976	850	1049	1106
LSAL_11912	2939	3360	2672	2419	2764	2146	3346	3257	3997	3013	2677	3373	2559	2630	2532	2392
LSAL_2644	87	176	85	77	134	44	96	115	141	62	107	108	0	130	105	99
LSAL_11910	1939	1828	1818	1462	1482	1150	2041	1404	2183	1567	1177	1665	1689	1565	1465	1460
LSAL_11917	116	176	0	120	121	0	220	123	98	0	110	167	66	103	99	0
LSAL_11916	925	2055	1343	899	2435	1151	1151	1093	1714	1472	1460	1626	1079	2241	1375	1575
LSAL_2640	0	0	0	0	0	0	0	0	0	0	0	0	0	0	0	0
LSAL_2641	595	961	1333	885	1705	323	659	663	1055	963	1255	930	925	750	1146	925
LSAL_6080	0	0	0	0	0	0	0	0	0	0	0	0	0	0	0	0
LSAL_6081	0	0	0	0	0	0	0	0	0	0	0	0	0	0	0	0
LSAL_11919	4151	4389	3655	3071	4757	1424	3806	2760	5584	4105	3149	4113	3335	4980	3468	2689
LSAL_6083	0	0	0	0	0	0	0	0	0	0	0	0	0	0	0	0
LSAL_6084	0	0	0	0	0	0	0	0	0	0	0	0	0	0	0	0
LSAL_6085	19381	22276	25348	21317	25096	12489	19004	19768	23898	21798	19656	19766	22198	22712	25661	19997
LSAL_2648	0	0	0	0	0	0	0	0	0	0	0	0	0	0	0	0
LSAL_2649	0	0	0	0	3	0	0	0	0	0	0	0	0	0	0	0
LSAL_10643	7565	6836	4984	5446	6652	7692	7741	7692	8982	6675	5828	6299	6019	7306	5836	6907
LSAL_6779	2793	2920	2850	2645	2997	1875	3212	2755	3166	2711	2299	2381	2412	3045	2665	2398
LSAL_12348	5055	5538	4473	4163	4936	3373	5484	4560	5900	4830	4595	4666	3892	4801	4653	4236
LSAL_8626	3278	3310	2538	2131	3165	1652	3522	3183	3954	3040	2874	3324	2704	3510	3012	2831
LSAL_12347	401	468	477	479	420	159	344	365	460	418	358	391	217	563	385	360
LSAL_11503	919	1188	868	984	1080	125	893	456	1253	1105	956	873	709	955	997	560
LSAL_12346	0	0	0	0	0	0	0	0	0	0	0	0	0	0	0	0
LSAL_13916	3340	1856	1034	960	1739	1329	2312	4121	2592	3499	835	2516	3294	3858	1004	3330
LSAL_10110	3290	4290	4590	3996	4604	278	3057	1759	4442	4155	4236	4102	3884	4005	4508	2662
LSAL_9791	115	218	141	155	174	0	227	0	109	0	0	126	121	97	281	0
LSAL_12344	815	1006	827	636	910	570	794	807	1080	941	861	820	750	925	860	854
LSAL_1925	3284	3533	3633	3548	3616	1731	3341	3114	3480	3075	2911	3347	3172	3784	3283	2680
LSAL_12343	2203	3541	2677	2246	2302	190	1863	929	4129	3090	2861	2959	2662	3578	2997	1214
LSAL_12342	1572	2017	1859	2485	1671	1454	2429	2615	1170	2123	2314	1997	2697	1552	2988	2756
LSAL_12341	768	625	601	476	724	145	589	556	747	715	574	892	583	595	580	430
LSAL_11179	298	203	263	214	258	361	275	337	132	255	298	173	210	189	469	247
LSAL_12436	282	273	277	250	266	83	272	158	207	268	194	147	246	180	338	220
LSAL_9794	0	0	0	0	0	0	0	8	30	0	0	0	39	44	32	0
LSAL_4495	305	582	308	545	320	688	330	448	283	392	314	301	298	258	347	316
LSAL_4494	0	0	0	0	0	0	0	0	0	0	0	0	0	0	0	0
LSAL_4497	0	24	27	21	14	25	8	17	47	37	19	25	18	29	21	33
LSAL_4496	952	1062	862	654	811	770	1004	957	1041	984	602	761	902	1025	768	845
LSAL_4491	0	0	0	0	0	0	0	0	0	0	0	0	0	0	0	0
LSAL_4490	3493	4298	3767	3201	3677	237	3113	1928	4688	4918	3759	3915	3536	3433	3658	2293
LSAL_4493	41	103	61	0	44	0	37	0	79	110	57	84	69	58	64	37
LSAL_3965	13	7	0	15	0	0	17	7	0	7	0	0	0	0	21	11
LSAL_4556	0	0	0	0	0	0	0	0	0	0	0	0	0	0	0	0
LSAL_4499	0	0	0	0	0	0	0	0	0	0	0	0	0	0	0	0
LSAL_4498	312	165	340	167	144	570	516	212	72	106	0	52	92	0	163	115
LSAL_9799	115	178	120	170	179	212	148	205	179	0	120	140	143	161	264	150
IoA-00_1.1578	70	0	0	0	0	0	0	0	0	0	0	0	0	0	0	0
LSAL_4247	6520	6742	6145	6157	6585	3876	6704	6407	8706	7515	6329	6300	5760	6215	6655	5595
LSAL_11174	3421	4547	4051	3170	3873	0	2326	1079	5585	5167	3590	4415	3404	4396	3802	1821
LSAL_9320	0	0	0	0	0	0	0	0	0	0	0	0	0	0	0	0
LSAL_9321	22	56	35	31	58	0	29	24	45	41	29	51	27	32	46	22
LSAL_4242	1985	2503	3061	2611	2736	1131	2431	1802	2370	2872	2450	2474	2590	2453	2886	2286
LSAL_10521	6595	9368	7494	7106	7210	2887	6635	4939	8877	8612	6949	7576	7544	7914	7975	6230
LSAL_9323	17506	26816	21464	18134	25165	2029	17238	8638	30193	29148	20641	23161	16847	22131	21139	13466
LSAL_11506	204	524	315	210	321	57	184	122	342	244	334	291	182	403	346	150
LSAL_870	6039	9063	9701	7837	11201	2530	5969	4629	8854	8637	8397	8856	7904	7187	9426	6268
LSAL_3118	746	1279	449	651	523	409	657	909	1740	2455	610	869	791	799	506	610
LSAL_4729	25	29	0	16	32	0	23	24	39	25	0	0	10	0	10	12
LSAL_873	0	0	0	0	14	0	0	0	0	0	0	0	0	0	0	0
LSAL_874	3664	4148	3854	3480	4969	1975	3790	3508	4730	4757	3185	4198	3608	4230	4347	3885
LSAL_875	0	0	0	0	0	0	0	0	0	0	0	0	0	0	0	0
LSAL_876	449	642	616	488	584	32	486	192	718	749	514	662	321	253	606	319
LSAL_877	1618	1640	1918	1758	1733	880	1720	1594	1403	1592	1536	1599	1525	1437	1963	1683
LSAL_4723	177	183	161	96	203	34	170	142	221	158	116	171	164	169	129	125
LSAL_4722	0	7	0	0	0	0	7	0	0	0	0	16	0	0	0	0
LSAL_4721	169	185	178	185	123	0	99	46	170	213	194	114	154	170	176	133
LSAL_4720	10	24	0	0	0	13	0	0	0	0	0	0	32	28	7	0
LSAL_3115	54	72	67	59	59	73	59	97	33	66	55	55	43	30	75	56
LSAL_3114	15326	17358	18274	16744	19279	6008	14752	13047	17387	17317	16437	16471	16533	17564	20503	13879
LSAL_4725	11369	13172	11666	9846	10300	0	9422	5436	12504	13735	10609	10593	11840	12757	13235	7492
LSAL_3116	22	14	15	0	22	0	0	0	14	9	0	0	0	0	17	11
LSAL_11832	592	582	772	706	874	0	482	279	693	672	615	605	623	778	615	392
LSAL_10520	3660	4958	3995	3946	3763	5195	4376	5581	4594	4862	3938	4657	4624	4670	4763	5680
LSAL_9328	1758	1907	1610	1320	2317	672	1661	1411	2626	1846	1420	1088	927	1563	1282	1076
LSAL_3969	0	0	24	0	0	0	0	0	19	0	0	0	15	30	3	0
LSAL_13878	1309	1359	0	795	0	0	0	0	0	1224	0	1019	1057	0	1048	0
LSAL_13879	1193	1932	1634	1398	1656	37	1000	389	1692	1864	1560	1508	1193	1645	1777	618
LSAL_13658	126	105	88	107	81	0	151	195	107	187	112	150	158	167	155	147
LSAL_13659	40128	27565	22331	27058	31910	64712	44173	41440	23757	22825	18448	18726	32166	32346	28058	34295
LSAL_13872	1796	2327	2212	1475	2004	509	1543	1196	1856	2218	1906	2049	1923	1990	2300	1539
LSAL_13657	0	3	0	47	3	0	0	30	21	35	0	45	11	0	0	26
LSAL_13654	69	172	109	158	134	0	59	0	157	123	145	157	146	217	0	48
LSAL_13655	84	194	125	110	119	0	125	42	136	158	76	130	129	98	156	106
LSAL_13652	0	822	635	436	513	0	246	0	1066	596	634	738	487	692	868	171
LSAL_13653	1744	1367	904	641	1242	921	1429	1380	1994	2173	1225	1913	1261	2076	1107	1442
LSAL_13650	32	0	0	0	0	0	0	11	0	0	0	0	0	0	0	18
LSAL_13651	91	72	89	0	184	0	102	0	146	20	124	0	15	0	30	0
LSAL_3882	2175	2836	2992	2346	3268	216	1837	1269	3691	2932	2696	3238	2795	2671	2776	1846
LSAL_11829	685	1104	1291	1327	892	182	504	444	626	1115	1249	958	1239	672	1599	689
LSAL_13844	2074	2399	2058	1639	2082	1626	2438	2420	2308	2429	1664	2086	2257	2164	1941	2328
LSAL_10522	8055	8055	9551	7338	7831	1303	8456	4918	8561	9261	8537	8507	7769	8049	6579	4706
LSAL_7294	943	1005	728	561	1432	763	1125	1089	1736	744	748	957	676	1351	626	661
LSAL_11118	270	315	343	295	312	112	279	313	390	342	287	306	153	175	302	227
IoA-00_1.4124	52	0	0	0	0	0	0	0	0	0	0	0	0	0	0	0
LSAL_10525	0	0	0	0	0	0	0	0	0	0	0	0	0	0	0	0
LSAL_12291	1740	1840	1546	1446	1535	223	1431	1101	1829	1866	1555	1479	1875	1670	1879	1249
LSAL_12290	222	182	208	200	227	0	204	107	187	198	188	0	214	203	170	127
LSAL_12293	0	0	0	0	0	0	0	0	0	0	0	0	0	0	0	0
LSAL_12292	0	0	0	0	0	0	0	0	0	0	0	0	0	0	0	0
LSAL_12295	64	0	0	16	53	117	21	168	0	0	0	29	112	0	63	101
LSAL_12294	4720	3527	2818	3159	3764	4675	4050	3876	3011	2404	2023	1838	3041	2956	3355	3902
LSAL_12297	754	1895	995	1585	624	1258	1560	2016	1373	1539	1872	1790	1851	1181	1759	1534
LSAL_12296	2688	3672	3207	3941	4837	4706	3499	5039	4559	4720	3745	4047	4137	5084	5718	5159
LSAL_7295	863	917	848	749	805	142	833	427	799	964	846	810	831	876	1016	586
LSAL_12298	0	0	0	8	0	0	0	0	22	0	0	0	0	24	0	0
LSAL_9806	0	1885	2128	1948	1570	1607	2455	2359	2581	2818	1728	2073	2036	1763	1836	2080
LSAL_11311	0	0	0	2	5	0	0	0	0	0	0	3	0	0	0	0
LSAL_10524	5	16	5	6	8	24	6	14	7	3	36	0	13	7	3	8
LSAL_12281	1434	1048	1345	1160	1389	82	1082	709	980	861	867	825	1214	1323	1313	800
LSAL_5458	581	781	809	592	793	500	650	592	970	695	827	650	513	719	783	564
LSAL_5459	203	173	150	137	398	258	287	214	103	104	91	128	141	212	128	221
LSAL_7292	771	837	518	470	820	173	665	466	943	669	578	773	577	1112	797	455
LSAL_5452	259	151	344	354	358	14	155	295	221	143	113	0	91	422	143	106
LSAL_5453	221	307	162	274	410	226	301	389	180	140	157	252	63	293	172	120
LSAL_5450	0	0	0	0	0	0	0	0	0	0	0	0	0	0	0	0
LSAL_5451	390	412	374	260	360	263	444	455	450	401	284	363	350	395	369	355
LSAL_5456	1681	2074	2170	1643	1757	710	1797	1374	2275	1949	1848	1873	1585	2071	2064	1500
LSAL_5457	2645	2653	2286	1977	2478	2288	2930	2740	2725	2181	2029	2368	2155	2596	2414	2629
LSAL_7131	2545	3303	2420	2068	4181	767	2337	1605	3951	2519	2770	3255	2099	3744	2980	1726
LSAL_5455	789	969	586	619	534	534	1017	701	833	873	483	682	747	770	611	627
LSAL_9867	1514	2241	2641	2063	2028	1510	1391	1501	1665	2183	1891	1911	1991	2061	2431	1777
LSAL_7130	780	990	1123	788	845	267	883	625	954	851	832	812	864	918	939	648
LSAL_15119	1113	1248	1327	1180	1428	424	1077	988	1273	1208	1011	1218	1128	1168	1346	1058
LSAL_15118	18	2	4	0	0	4	21	0	1	1	0	7	10	0	5	12
LSAL_15117	1662	1633	1857	1565	1768	837	1531	1465	2148	1938	1540	1649	1640	1488	1781	1760
LSAL_15116	0	0	0	0	0	0	0	0	0	0	0	0	0	0	0	0
LSAL_15115	0	0	0	0	0	0	0	0	0	0	0	0	0	0	0	0
LSAL_15114	4756	5147	4183	4331	4575	1953	4765	3810	5512	5069	3729	4775	3835	4152	3759	3608
LSAL_15113	2277	2751	2232	1817	2382	1009	2216	1969	2463	2305	1930	1703	2076	2533	2319	1909
LSAL_15112	836	1009	1008	789	952	376	964	806	994	892	849	795	688	706	1061	746
LSAL_15111	0	13	0	0	0	0	3	0	11	3	0	1	2	4	0	19
LSAL_15110	0	0	0	0	0	0	0	0	0	0	0	0	0	0	0	0
LSAL_7290	2632	2846	2569	2609	2784	4606	3266	3404	2842	3028	2888	2491	2726	2148	3102	3005
IoA-00_1.511	295	0	0	0	0	0	0	0	0	0	0	0	0	0	0	0
LSAL_14860	641	563	818	632	579	512	487	495	493	1444	471	529	705	435	689	724
LSAL_8234	5390	6867	6343	6202	5221	3965	5772	4760	6611	6738	6092	6279	6052	6130	6303	4963
LSAL_7917	0	0	0	0	0	0	0	0	0	0	0	0	0	0	0	0
LSAL_8724	0	0	0	0	0	0	7	0	0	0	0	0	0	0	0	0
LSAL_7911	1539	1939	1349	1222	1344	206	1115	563	1811	2230	1437	1331	1595	1684	1517	955
LSAL_14865	988	991	829	855	1183	1173	976	1116	912	946	723	850	905	1210	973	1070
LSAL_7913	0	0	0	0	0	0	0	0	0	0	0	0	0	0	0	0
LSAL_14867	4	6	7	4	0	0	0	0	4	3	9	5	3	4	7	2
LSAL_14868	38	0	0	0	0	0	0	0	0	0	12	9	0	15	21	0
LSAL_14869	5477	5890	4710	5160	6925	1587	5198	3917	5660	3992	3713	4020	5195	6316	5179	3702
LSAL_7919	2311	2432	2507	2356	2434	1750	2951	2840	2395	2456	2005	2153	2878	2375	2559	2408
LSAL_7918	338	338	264	236	335	334	407	479	431	271	252	248	298	443	315	269
LSAL_8729	313	412	401	268	547	21	269	91	558	500	435	320	111	249	303	89
LSAL_8728	2581	2987	2364	2030	2957	2997	3210	3013	3786	2297	2018	2430	1697	3423	2040	2141
LSAL_11823	1479	1511	1895	1355	1271	899	1451	1298	1569	1606	1594	1465	1171	1179	1475	1232
LSAL_4937	51	48	51	11	46	0	70	16	60	159	93	104	84	93	67	39
LSAL_4934	180	119	51	109	138	0	139	36	271	227	224	250	202	196	170	162
LSAL_4935	0	0	0	0	0	0	0	0	0	0	2	0	0	0	0	0
LSAL_4932	506	715	627	610	571	0	316	154	697	689	547	656	549	694	677	222
LSAL_4933	84	99	41	0	78	0	0	46	66	68	116	38	47	0	86	110
LSAL_4930	2901	2244	2916	1989	2616	1900	3219	2853	2124	2503	3122	2542	2848	2407	3753	2926
LSAL_4931	2959	2472	2799	2275	2787	1630	2845	2269	2718	2865	2296	2280	2355	2286	2328	2249
LSAL_4938	277	308	725	370	522	22	134	153	826	243	335	355	266	281	462	209
LSAL_4939	788	1179	1020	960	812	0	481	173	967	1113	1086	960	983	1057	1155	363
LSAL_7815	1645	1369	1093	565	1215	179	1406	1069	1711	1938	1040	1797	1463	1162	908	1528
LSAL_5049	0	0	0	0	6	0	0	0	0	0	0	0	0	0	0	0
LSAL_5048	1907	3512	2255	1994	2577	140	2053	1458	3132	2830	2335	2087	2830	3642	3040	1697
LSAL_8368	11020	13083	11101	9483	11358	2630	9607	6499	14576	11677	10280	12104	9738	13359	11203	6914
LSAL_5045	0	0	0	0	0	0	0	0	0	0	0	0	0	0	0	0
LSAL_5044	0	53	0	80	0	64	0	0	0	0	0	0	0	0	0	0
LSAL_5047	0	0	0	0	0	0	0	0	0	0	0	0	34	28	20	0
LSAL_5046	0	0	5	0	4	0	0	5	0	0	0	0	0	0	0	0
LSAL_5041	177	341	354	222	236	217	247	212	236	376	348	239	215	218	350	352
LSAL_5040	751	598	583	485	653	186	677	375	649	381	391	438	509	722	493	430
LSAL_5043	599	1306	701	978	861	196	649	463	1157	1100	939	1237	964	948	914	1043
LSAL_5042	10634	13929	15170	13607	13753	8321	9209	10237	9827	11368	11405	12127	13192	11236	14999	11976
LSAL_7135	3437	4560	6089	4145	4141	5251	4324	4666	4366	3214	4670	3624	4991	5507	5896	4981
LSAL_12422	1106	1716	1468	1181	1285	166	1077	517	1566	1546	1216	1183	1210	1849	1467	688
LSAL_3113	0	0	28	0	0	0	0	0	0	0	0	0	0	0	42	0
IoA-00_1.10791	30	0	0	0	0	0	0	0	0	0	0	0	0	0	0	0
LSAL_11567	0	0	0	0	0	0	0	0	0	0	0	0	0	0	0	0
LSAL_14248	0	6	0	0	0	0	12	0	0	0	6	6	0	8	0	0
LSAL_14249	2442	4000	3380	2911	3794	1979	2987	2216	3488	3492	2938	2369	2469	2585	3504	2591
LSAL_14244	1235	1471	1129	978	843	0	964	430	1742	2024	992	1289	1379	1443	1265	782
LSAL_14245	6	0	5	3	8	0	12	0	8	14	5	15	5	0	4	0
LSAL_14246	4850	4749	4738	4090	4658	3614	5305	6082	3875	7548	5490	3623	5052	3700	6627	5305
LSAL_14247	7318	9020	7076	9944	5935	10130	8605	12079	6753	8444	9665	8761	11513	7441	10611	9018
LSAL_14240	425	438	474	0	551	877	569	487	559	557	467	359	375	324	487	572
LSAL_14241	748031	929574	938339	1053253	839939	1212976	628376	677739	491526	796508	572480	745813	834169	801664	779358	1005219
LSAL_14242	0	0	2	4	0	0	0	0	0	0	0	2	0	5	0	2
LSAL_14243	49749	42827	36332	37038	39751	34756	55890	50886	40064	41734	34765	34860	40759	42307	40569	37090
LSAL_4865	0	0	0	0	0	9	16	0	0	17	0	0	0	0	0	0
LSAL_8917	0	0	19	0	0	0	0	0	13	0	0	0	0	27	0	0
IoA-00_1.9848	132	0	0	0	0	0	0	0	0	0	0	0	0	0	0	0
LSAL_9861	256	273	258	222	282	608	363	414	298	228	181	149	220	219	346	259
LSAL_7819	182	221	265	160	192	200	213	316	216	203	217	228	189	234	251	180
LSAL_4866	0	0	0	0	0	0	0	0	7	0	0	0	0	0	0	0
LSAL_1085	4435	6162	5988	5765	6142	2349	4187	3971	4919	5010	5087	4259	6186	4587	7118	4040
LSAL_1618	4446	2028	2012	3599	1117	3522	6108	7615	2299	5865	5317	3315	7720	3002	5825	5745
LSAL_1619	4	7	9	13	13	0	5	7	9	20	3	8	9	15	5	14
LSAL_1084	66	0	0	27	0	0	0	8	22	30	0	31	0	0	0	0
LSAL_1614	548	631	639	685	828	392	621	641	598	596	536	508	788	845	914	527
LSAL_1615	41211	38922	29208	27377	43760	26946	35955	38974	37365	58530	26566	33568	38612	45231	36718	33506
LSAL_1616	0	0	0	0	0	0	0	0	10	0	0	0	0	0	0	0
LSAL_1617	8241	7309	6475	5273	6103	8693	9716	8799	7835	7665	5768	6512	6408	6345	6868	7507
LSAL_1610	0	0	0	0	0	0	0	0	0	0	0	0	0	0	0	0
LSAL_4867	0	0	0	0	0	0	0	0	0	0	0	0	0	0	0	0
LSAL_1612	0	0	0	0	0	0	0	0	0	0	0	0	0	0	0	0
LSAL_1613	0	0	0	0	0	0	0	0	0	0	0	0	0	0	0	0
LSAL_2093	0	0	71	0	34	0	0	50	22	21	0	0	20	0	0	39
LSAL_11219	0	114	137	44	0	0	35	0	32	181	34	103	88	0	63	199
LSAL_2091	1188	1422	1450	1133	1538	225	1106	910	1626	1496	1275	1158	1293	1301	1381	1168
LSAL_2090	0	0	0	0	0	0	0	0	0	0	0	0	0	0	0	0
LSAL_2097	723	1003	753	772	843	0	671	320	1421	1329	754	975	1016	1128	824	584
LSAL_2096	0	0	0	0	0	0	0	0	0	0	0	0	0	0	0	0
LSAL_11748	0	850	510	629	681	0	0	0	884	0	465	596	480	981	582	293
LSAL_11749	5092	5110	4986	4323	4906	2507	5345	5039	4877	4868	4292	4587	4551	5014	5256	4517
LSAL_11746	0	0	0	0	0	0	0	0	0	0	0	0	0	0	0	0
LSAL_11211	95	131	165	49	93	36	104	76	177	167	66	119	133	104	96	114
LSAL_2099	2389	2275	2204	2191	2744	2927	3069	3023	2698	2024	1760	2441	1853	2844	2221	2302
LSAL_11745	3553	2129	1911	1674	1988	935	2657	2342	2642	2994	1995	2913	2320	2180	2468	2154
LSAL_11742	0	40	0	0	3	8	13	24	45	0	0	0	0	0	0	0
LSAL_11215	1911	1655	1449	1536	1602	1192	1947	1661	1337	1406	1291	1179	1867	1719	1954	1868
LSAL_11216	1501	1745	1819	1441	2047	1957	2098	1654	1824	1564	1450	1520	1387	1304	1452	1458
LSAL_11741	222	366	313	304	210	132	236	164	319	406	235	302	287	262	416	159
LSAL_3274	5988	6670	5830	5126	6174	1796	5353	4185	7909	7336	5811	6935	5764	6236	6328	4982
LSAL_10168	2323	2354	2444	1853	2249	1497	2445	1696	2762	2211	2168	2227	1902	2278	2252	1859
IoA-00_1.7640	32	0	0	0	0	0	0	0	0	0	0	0	0	0	0	0
LSAL_4557	65	114	97	65	89	46	69	43	91	72	57	67	45	69	111	71
LSAL_3270	1282	1215	1285	1045	764	1305	1710	1698	1259	1515	1459	1621	1185	943	1341	1451
LSAL_4551	13	37	23	41	30	0	0	21	63	42	51	40	47	46	82	22
LSAL_4552	4752	5432	4503	3886	5472	1541	4147	2958	5875	4817	4218	4310	3864	4682	4450	3166
LSAL_3273	7954	10635	12226	9068	11195	4833	8321	8174	7133	10554	9304	10389	9951	8707	10311	7638
LSAL_10161	45	64	169	166	201	10	64	61	209	195	114	102	175	187	209	113
LSAL_10160	13	39	8	6	40	0	18	11	21	35	9	34	22	33	28	20
LSAL_10163	0	0	0	0	6	0	0	0	0	7	0	7	0	0	7	16
LSAL_10162	32	38	18	44	18	0	26	66	24	29	0	33	27	51	44	25
LSAL_3278	0	177	186	176	159	82	196	104	231	214	112	148	196	160	208	137
LSAL_4559	45	45	41	51	7	0	21	21	64	61	68	69	57	45	58	38
LSAL_10167	12726	14232	14557	11112	11947	7850	13518	13678	16293	15890	15910	14712	15025	12416	16214	13030
LSAL_10166	485	766	520	578	447	304	555	566	593	690	577	611	534	524	738	385
LSAL_14534	1130	756	1410	1036	1116	0	1016	794	677	1249	748	861	1066	889	1171	1171
LSAL_11941	48	77	58	117	57	0	30	0	101	86	140	108	79	133	149	40
LSAL_1089	3428	5079	4177	3198	4022	578	2936	2089	5238	4275	4029	4814	3368	4588	4446	2631
LSAL_2265	0	0	0	0	0	0	0	0	0	0	0	0	0	0	0	0
LSAL_4862	171	144	208	181	164	23	172	93	178	168	162	173	188	204	136	128
LSAL_217	1147	1522	1774	0	736	368	1276	55	1678	2902	601	1342	871	1194	826	820
LSAL_3964	900	891	579	857	770	146	810	723	814	892	575	713	741	816	907	703
LSAL_14166	2225	2517	2211	1407	2501	3984	2627	2932	2127	1855	1631	1645	1030	1394	2074	1844
LSAL_11943	1459	1229	1221	965	1551	72	1047	628	1246	1483	951	1349	944	1401	779	686
LSAL_8631	795	904	524	570	850	122	757	525	818	871	696	481	814	880	641	585
LSAL_4863	67	59	99	42	76	16	0	46	0	0	0	0	0	108	0	40
LSAL_7359	1594	1523	1294	1613	1150	1782	1808	1775	1240	0	1064	1312	1585	1438	1420	1207
LSAL_7358	135	192	166	0	0	0	129	0	0	0	190	270	187	0	187	0
LSAL_7357	172	138	165	74	157	59	206	209	160	134	118	103	102	133	166	139
LSAL_7356	5495	4994	5433	5231	5119	1456	4857	3292	4768	5277	4174	3995	6322	5086	6119	4434
LSAL_7355	315	447	460	282	367	164	355	330	392	432	429	443	342	345	304	408
LSAL_7354	11276	11899	12511	10439	11240	6048	11452	10473	11916	12241	10546	10869	11449	10634	11538	10476
LSAL_7353	2504	2836	3094	2695	3110	346	2146	1568	2494	2805	2770	2193	2921	2471	3395	2101
LSAL_7352	23	26	47	29	31	0	13	25	39	57	57	33	26	30	60	31
LSAL_7351	0	0	0	0	47	0	0	0	0	0	0	0	30	0	69	0
LSAL_7350	7671	9516	9300	7295	10375	1146	9934	4820	8707	8756	6819	6593	6011	5719	8884	5965
LSAL_6349	377	387	380	360	448	426	531	576	281	360	281	314	257	289	317	359
LSAL_6348	184	238	242	266	270	13	155	46	310	275	281	258	288	301	298	94
LSAL_6347	2683	3028	2951	2659	3093	3157	3123	3399	2920	3094	2537	3096	2873	2849	3014	3426
LSAL_6346	2629	2717	1995	2114	2163	2000	2842	2734	2245	2287	1646	1815	2570	2900	2690	2472
LSAL_6345	834	1075	673	792	877	373	1078	890	1049	859	775	934	746	910	813	666
LSAL_6344	15	15	18	15	21	19	26	17	46	25	15	0	5	67	15	27
LSAL_6343	439	430	166	436	0	239	679	162	0	218	0	0	101	118	188	172
LSAL_6342	49	50	58	51	87	0	53	100	39	62	41	87	104	46	78	47
LSAL_6341	0	0	0	0	0	0	0	0	0	0	0	0	0	0	0	0
LSAL_6340	3506	3174	3541	2868	2033	1403	4156	4115	2507	2785	3073	3101	3638	2374	3152	3219
LSAL_14978	57	63	77	53	115	0	53	15	99	65	52	78	65	80	79	35
LSAL_14979	0	0	0	0	0	0	0	0	0	0	0	0	0	0	0	0
LSAL_5607	6781	5576	3333	3593	5825	1845	6414	6036	9485	5601	4173	3964	4454	8056	5102	3662
LSAL_5606	3	0	0	0	0	0	0	0	0	12	0	0	3	0	0	0
LSAL_5605	1059	991	619	739	954	1280	1142	1026	1072	627	583	607	900	1035	710	861
LSAL_5604	211	378	449	387	247	23	205	214	330	444	334	251	299	329	489	286
LSAL_5603	308	241	190	197	247	21	252	170	448	390	178	370	338	415	219	202
LSAL_5602	3128	3570	3675	2826	3379	363	2902	1918	3756	4219	3121	3227	3321	3459	3743	2393
LSAL_5601	581	755	483	472	486	520	825	849	688	590	635	840	518	497	579	577
LSAL_8186	3854	5765	4482	3887	5253	3951	3923	5276	4894	4740	4146	3895	3743	4667	4812	3797
LSAL_5594	426	679	503	503	493	121	369	276	686	828	536	690	391	481	551	305
LSAL_14974	0	0	0	0	0	0	0	0	0	0	0	0	0	0	0	0
LSAL_5609	0	11	0	0	11	0	0	0	0	0	0	0	0	0	0	0
LSAL_5608	283	335	314	264	204	123	277	207	305	265	289	317	183	224	352	176
LSAL_10918	2784	3114	2739	2779	3052	1039	2314	1760	2471	2649	2600	2244	2376	2321	3451	2146
LSAL_7032	7873	6237	5314	6053	6347	906	6880	4256	6491	5919	4473	5061	7304	6912	7393	5616
LSAL_14975	3819	4307	3687	3080	4441	1177	3421	2527	4943	4422	3648	4475	3519	4041	3502	2690
LSAL_11798	305	495	495	297	410	0	200	45	454	543	417	420	315	378	415	145
LSAL_8183	0	51	0	49	35	137	0	81	62	0	0	0	0	69	22	98
LSAL_10408	6978	6370	4697	5009	5131	5562	7858	7472	6772	5797	5004	5119	5951	5752	5741	5536
LSAL_2042	1967	1695	2722	1819	1680	419	2289	1780	2337	2191	1980	2038	1948	1498	2054	1476
LSAL_3967	21135	26329	18142	15149	17206	15406	54147	36166	95042	25499	15398	77495	17860	61649	22593	26812
LSAL_8182	0	0	0	0	0	0	0	0	0	0	0	0	0	0	0	0
LSAL_12844	3614	2860	2836	3082	3686	5986	3632	4407	3035	2892	2540	2466	2843	3119	2962	3253
LSAL_12845	3261	5160	4398	5098	4308	3889	4817	4495	3653	5451	5259	5535	4681	4846	5984	8364
LSAL_12846	778	993	939	736	861	621	882	685	1128	852	821	836	631	730	676	535
LSAL_2043	2686	3163	1880	1999	0	0	2010	1119	3952	2043	1670	1950	1681	3371	2007	0
LSAL_12840	1984	2424	2002	751	1106	309	981	1455	1020	2361	1304	1469	2340	857	1958	1266
LSAL_14970	328	323	292	274	271	316	356	333	273	273	248	240	301	397	279	310
LSAL_12842	3177	2886	3316	3190	2486	2733	3417	2669	2474	2403	2274	1923	2585	2389	2708	2494
LSAL_12843	4748	5953	5507	4895	5849	1825	5421	4550	4694	6713	4307	4356	4910	4719	5039	5240
LSAL_467	3584	3476	3500	2462	4053	1572	3587	3393	3525	3285	3212	3031	4039	4111	3808	2831
LSAL_466	136	148	151	115	176	111	84	93	161	165	109	126	104	152	101	93
LSAL_465	24	32	0	41	0	28	24	23	29	52	39	39	59	67	46	26
LSAL_464	10707	11731	11350	9743	11993	4704	10579	8728	13173	10991	9375	10474	10544	13229	10578	9773
LSAL_12848	2031	1887	1635	1712	1688	1880	2003	1510	1798	1417	1539	1310	1335	1728	2084	1227
LSAL_12849	426	732	534	431	350	0	430	167	747	776	646	565	595	606	505	313
LSAL_461	0	0	0	0	0	0	0	0	0	0	0	0	0	0	0	0
LSAL_7037	3096	3182	3172	2931	2379	1107	2998	2219	2961	3570	2593	2836	2913	2668	3286	2667
LSAL_9852	43	0	51	59	55	0	0	53	140	97	50	50	65	107	0	0
LSAL_7034	0	0	0	27	34	0	0	0	0	0	0	0	0	16	20	0
LSAL_9853	802	969	965	915	1130	402	787	743	703	1031	973	829	900	735	975	852
LSAL_10409	2820	3085	3574	3741	4403	3048	2656	2801	3880	2529	2692	2382	3366	3314	3760	2729
LSAL_2047	953	1035	1144	775	1277	1049	1197	1245	1323	1145	910	1195	1064	949	904	984
LSAL_9850	814	1249	1121	875	930	0	772	416	1013	1152	999	1163	973	0	1188	0
LSAL_13465	0	0	0	0	0	0	0	0	0	0	0	0	0	0	0	0
LSAL_2048	1462	2683	2391	1918	1872	81	1007	391	2349	2490	2333	2045	1707	1977	2536	868
LSAL_13467	0	0	0	0	0	0	0	0	0	0	0	0	0	2	0	0
LSAL_13466	0	0	0	0	0	0	0	0	0	0	0	0	0	0	0	0
LSAL_13461	6861	6535	0	6907	7778	2957	6875	6770	7760	0	6862	0	8322	5962	7789	7622
LSAL_13460	831	1046	967	869	803	1213	1081	1248	1122	1011	795	1122	907	972	834	951
LSAL_13463	0	0	0	0	0	0	0	0	0	0	0	0	0	0	0	0
LSAL_8009	8568	8859	6409	5727	10053	2995	7860	5313	9597	7486	5954	6227	6257	9227	6372	5195
LSAL_7766	14	40	0	0	0	0	30	42	0	38	0	0	0	0	55	0
LSAL_8007	692	0	1100	0	0	0	0	0	0	1410	0	0	0	0	0	0
LSAL_8004	11178	10874	10771	8543	9265	4389	12033	8205	8791	8494	7186	8113	7925	9277	9300	7101
LSAL_8005	1038	1116	1528	1599	1514	0	1218	632	1018	1773	2048	1518	1848	1045	1861	1304
LSAL_7762	329	367	284	237	335	85	329	190	497	261	257	204	217	225	245	165
LSAL_2518	2224	1918	1395	1242	1955	910	1800	1553	2234	1775	1259	1743	1562	1728	1654	1392
LSAL_8000	755	1141	0	791	1076	0	511	0	1127	976	887	819	626	852	921	363
LSAL_8001	1302	1325	1112	1003	1440	1327	1536	1309	1579	1214	1053	1350	970	1417	1066	1042
LSAL_409	1414	1222	1169	995	1400	486	1134	1026	1007	1089	975	1204	758	977	1107	911
LSAL_11792	93	71	0	0	0	0	81	13	109	85	114	83	98	129	122	43
LSAL_9586	935	973	877	758	988	792	1111	1158	1045	924	666	769	812	945	828	834
LSAL_12598	1082	1179	769	793	1115	269	963	842	1078	1024	719	792	876	1222	978	692
LSAL_12863	25	23	29	14	0	0	59	106	54	37	20	17	13	45	0	60
LSAL_12596	2721	3523	4939	2829	4107	946	2631	2542	3484	5317	3423	3898	4481	5148	4336	4726
LSAL_12597	1805	1955	1698	1662	1508	0	1684	1265	2035	1799	1264	1312	1693	2340	1913	1354
LSAL_12594	1213	1659	1307	1195	1530	222	1163	845	1686	1580	1195	1281	1166	1273	1315	1113
LSAL_12595	0	0	0	0	0	0	0	0	0	0	0	0	0	0	0	0
LSAL_12592	1056	1246	1283	830	1054	651	948	993	1330	1327	1042	1305	1108	1223	1496	946
LSAL_12593	0	0	0	0	0	0	0	0	0	0	0	0	0	0	0	0
LSAL_12590	366	502	466	412	513	305	391	372	455	519	525	414	355	392	521	405
LSAL_12591	0	921	819	894	1093	1766	1216	1550	999	801	665	735	985	898	840	1200
LSAL_683	1182	1160	922	829	1077	1019	1344	1367	1507	1154	912	1028	788	1430	931	949
LSAL_682	8259	10874	11247	9767	13631	2207	7423	5487	9154	11763	9846	8540	10606	9825	11894	7446
LSAL_681	20	0	0	0	0	0	0	0	0	0	0	0	6	0	11	0
LSAL_680	7939	6348	5308	5167	5233	7701	9410	8441	7447	7031	5037	5208	6893	6098	6255	6864
LSAL_687	2330	2674	2650	2013	2627	390	1803	1045	3048	2437	2274	2477	2109	2585	2293	1445
LSAL_686	5	6	11	3	0	0	19	13	18	24	3	0	16	16	4	15
LSAL_685	920	1250	1348	1155	996	291	936	865	1592	1925	1418	1291	1212	1442	1165	901
LSAL_9589	48	50	34	41	69	25	55	31	87	77	74	52	36	36	62	35
LSAL_12866	4511	5302	4992	3880	4146	984	4072	3046	5451	5886	4185	5683	4366	4503	4751	3285
LSAL_689	0	0	0	0	0	549	0	849	0	0	0	0	0	0	0	1041
LSAL_688	7365	8254	9887	7485	5830	3780	7228	6583	6079	9446	8366	6319	8977	7058	10381	8194
LSAL_12867	476	542	482	423	353	89	466	362	363	650	327	521	467	364	479	451
LSAL_4844	4	8	0	3	0	29	0	0	0	0	0	8	0	5	0	0
LSAL_12716	0	0	0	0	0	0	0	0	0	0	0	0	4	0	0	0
LSAL_3962	4423	5936	6046	3964	6120	9815	6221	7434	5940	5878	4456	4306	2697	3400	5159	5750
LSAL_12717	2537	3125	2924	2387	2722	156	2096	1081	3137	3193	2639	2746	2637	3370	2519	1723
LSAL_1559	1358	1719	1662	1306	1757	1109	1521	1509	1796	1802	1530	1614	1306	1416	1866	1602
LSAL_4798	5633	4405	4624	3920	4192	5696	5752	6392	4727	4811	3639	3960	4126	3202	3718	4051
LSAL_12718	3197	3541	3501	2956	3594	2862	3594	3452	3559	4194	3372	3515	2714	3318	3346	3320
LSAL_400	0	0	0	0	0	0	0	0	0	0	0	0	0	0	0	0
LSAL_4869	738395	852569	919005	1074700	751334	1807641	681086	778336	544023	722165	735402	844964	705454	862173	890300	1006152
LSAL_403	0	0	0	0	0	0	0	0	0	0	0	0	0	0	0	0
LSAL_14861	7424	8754	8412	7166	7812	1038	6545	4356	8260	7995	6814	6848	7503	7789	8316	5353
LSAL_402	0	0	0	0	0	0	0	0	0	0	0	0	0	0	0	0
LSAL_5657	0	0	0	0	0	0	0	0	0	0	0	0	0	0	0	0
LSAL_3963	0	0	0	0	0	0	0	0	0	0	0	0	0	0	0	0
LSAL_13315	1444	1636	1401	1267	1411	571	1373	1246	1624	1863	1524	1670	1717	1567	1671	1246
LSAL_10820	1135	1190	1145	1035	934	631	1101	932	938	1244	1029	943	1015	858	1279	1007
LSAL_7075	12037	12060	12153	9820	13678	3312	11837	9325	9959	11366	8614	9922	10853	15342	11448	8977
LSAL_11744	7542	10278	8929	7395	9100	1778	7673	5595	10076	9705	8025	7804	6848	7054	8294	5408
LSAL_9904	44	62	78	67	156	0	65	51	42	40	34	38	59	54	83	80
LSAL_14479	460	640	428	464	424	337	436	592	493	617	572	445	275	264	686	527
LSAL_14478	1793	2374	2153	2007	2984	387	1751	1317	2629	2639	2147	2630	1930	2508	2029	1808
LSAL_1128	1987	1214	1153	1141	1111	690	1790	1418	1317	1314	1044	846	1124	893	1607	750
LSAL_10220	32	46	0	0	202	0	24	24	273	14	0	74	5	261	0	12
LSAL_14473	353	525	521	447	139	266	457	302	563	394	579	418	343	384	267	299
LSAL_14472	224	231	282	237	305	82	165	174	248	199	221	210	199	332	470	166
LSAL_14471	0	0	0	0	0	0	0	0	0	0	0	0	0	0	0	0
LSAL_14470	3841	4130	3192	3251	3941	1377	3760	3283	4902	4603	3623	4517	4045	4153	3786	2958
LSAL_14477	62	96	60	103	120	221	59	116	81	105	49	84	162	140	102	182
LSAL_14476	1247	1282	1438	1249	1485	312	1188	882	1405	1421	1424	1502	1196	1074	1549	892
LSAL_14475	0	0	0	0	0	0	0	0	0	0	0	0	0	0	0	0
LSAL_14474	73	88	0	84	67	37	0	0	51	0	0	65	51	0	67	56
LSAL_12338	4450	4799	3052	3674	3960	4996	4780	4427	5054	3031	2844	3351	3283	4735	3240	3817
LSAL_12339	3735	3588	3757	2720	3662	4586	4475	3570	4360	3525	3615	4098	3908	4169	3754	3436
LSAL_8123	0	0	0	0	1116	283	575	508	0	0	1132	0	502	0	1333	0
LSAL_2713	2561	2677	2653	2199	3015	1116	2551	2112	2798	2547	2065	1945	2671	2537	2728	2177
LSAL_12332	206	187	119	100	176	152	204	225	151	155	106	76	205	133	196	211
LSAL_12333	0	0	0	0	0	0	0	0	0	0	0	0	0	0	0	0
LSAL_12330	0	0	0	0	0	0	0	0	0	0	0	0	0	0	0	0
LSAL_9905	762	1113	1155	1143	1061	168	1045	584	1151	997	918	860	840	1242	1086	562
LSAL_12336	2252	1957	1762	1966	1983	1019	2018	1651	2131	1955	1707	1630	2053	2007	2120	1712
LSAL_12337	0	0	0	0	0	0	0	0	0	0	0	0	0	0	0	0
LSAL_12334	16407	16787	14688	13831	13090	21522	19477	21753	15922	18781	13325	15919	14583	15574	14652	15880
LSAL_12335	1225	1995	1958	1860	1921	135	984	600	1915	2228	1978	2164	1596	1847	2288	788
LSAL_9351	5628	5777	3872	3641	4427	4384	6253	5146	6209	4870	3906	4363	4814	5567	4289	4477
LSAL_9602	487	437	470	375	478	219	497	390	461	455	352	392	327	467	529	384
LSAL_9353	15683	18971	18610	16948	18277	5753	15229	12551	18238	20397	16396	16839	19079	18715	18928	13120
LSAL_9352	1557	1624	1646	1435	1321	493	1646	1250	1703	1717	1292	1653	1480	1556	1415	1176
LSAL_4235	0	0	0	0	0	0	0	0	0	0	0	0	0	0	0	0
LSAL_3914	209	224	209	198	261	113	229	162	191	264	137	185	234	275	260	153
LSAL_4237	2620	3021	2499	1741	3556	744	1645	2114	3138	3050	1804	2122	2668	3025	1362	2637
LSAL_9356	2251	2408	2336	1930	0	0	2107	1621	2731	3729	2336	2720	2427	2302	2770	2126
LSAL_9359	1998	1536	1660	1872	1108	2204	1935	2466	2146	2515	1756	1649	2034	1353	1794	2393
LSAL_9358	0	0	0	0	0	0	0	0	0	0	0	11	6	0	0	0
LSAL_4797	0	0	0	0	0	0	0	0	0	0	0	0	0	0	0	0
LSAL_9608	3241	3347	2205	1722	2405	739	2861	2039	3769	3989	2139	3662	2884	3345	2234	3088
LSAL_10552	0	0	0	0	0	43	67	0	0	0	0	104	0	0	82	0
LSAL_1834	96	68	51	0	130	0	0	94	0	43	59	0	33	81	0	0
LSAL_10221	2460	1383	3258	2957	2942	3045	2505	2664	1524	3035	1615	2026	2811	2359	3976	2414
LSAL_14718	2392	3259	3639	2857	2564	1018	2095	1996	2916	3558	2810	3130	2711	2656	3289	2381
LSAL_1835	1272	1545	1294	1135	1317	632	1492	1351	1347	1277	1229	1366	1483	1237	1452	1210
LSAL_10554	0	0	0	0	0	0	0	0	0	0	0	0	0	0	0	0
LSAL_1121	838	1551	696	618	912	0	615	168	2271	2350	1162	1841	1171	2337	1065	453
LSAL_1384	0	0	0	636	508	0	330	0	0	0	893	929	0	0	0	0
LSAL_10555	687	1025	890	652	775	718	649	879	837	786	833	862	886	808	874	802
LSAL_8910	0	0	0	0	0	0	0	0	0	0	0	0	0	0	0	0
LSAL_8911	0	0	0	0	0	0	0	0	84	0	0	0	0	106	0	0
LSAL_8912	1996	0	1966	0	0	218	2002	1599	0	2210	1831	0	0	0	2044	1812
LSAL_1385	788	500	659	912	364	0	324	992	423	816	722	416	928	315	703	881
LSAL_8914	127	114	0	176	157	0	159	101	111	167	109	143	164	177	197	99
LSAL_8915	599	570	608	526	601	793	784	797	394	618	551	489	608	564	692	622
LSAL_8916	0	0	0	60	0	0	0	0	0	0	0	37	0	13	0	0
LSAL_14658	352	289	281	246	282	237	344	0	334	366	380	352	344	251	347	260
LSAL_14657	2463	2918	2244	2629	3009	1452	2864	2234	3154	2677	2249	2459	2277	2592	2704	1956
LSAL_8919	7682	8119	8285	6962	9075	7725	8455	8582	8876	8527	7406	8245	7462	7820	7974	7623
LSAL_14655	911	803	857	685	1080	1279	1163	1049	421	886	729	557	917	603	838	1444
LSAL_5895	0	0	0	0	0	0	0	0	0	0	0	0	0	0	0	0
LSAL_14653	0	0	0	0	0	0	0	0	0	0	0	0	0	0	0	0
LSAL_14652	5063	7056	8839	8252	9424	1101	4184	3995	4579	7290	8028	7354	7306	5939	9625	4864
LSAL_14651	0	0	0	0	0	0	0	0	0	0	0	0	0	0	0	0
LSAL_14650	0	0	0	0	0	0	0	0	0	0	0	0	0	0	0	0
LSAL_12914	159	204	242	159	140	0	99	54	159	206	190	161	148	191	216	26
LSAL_1832	3234	3899	3788	3416	4671	1430	3283	2858	3563	3908	4005	3566	4246	3593	4584	2719
LSAL_1833	0	1075	0	0	818	0	785	315	0	802	645	0	827	0	0	401
LSAL_5653	832	635	451	587	197	724	857	1040	398	920	690	708	1002	364	465	731
LSAL_5898	287211	300922	309691	264039	346925	12467	266659	143764	405899	363794	294539	298692	280037	375789	229517	183532
LSAL_6989	216	321	202	156	307	0	147	96	315	366	190	284	258	309	324	130
LSAL_13403	2276	3027	2687	2069	2861	195	1861	1118	3343	2905	2607	2562	2262	2941	3094	1472
LSAL_5899	223	379	347	260	396	220	340	205	317	250	254	261	250	295	0	253
LSAL_4795	273	360	289	217	462	66	197	196	356	324	304	423	260	279	159	120
LSAL_8069	749	656	720	581	851	378	583	573	718	701	430	588	653	753	691	492
LSAL_6981	0	0	0	0	0	0	0	0	0	0	0	0	0	0	0	0
LSAL_6980	6440	21988	8605	21967	0	0	7581	19645	18931	0	7840	5429	0	35580	14546	0
LSAL_6983	0	0	0	0	0	0	0	0	0	0	0	0	0	0	0	0
LSAL_6982	54973	40500	37030	35311	39262	109904	66598	72689	41119	39705	31967	33730	39933	42617	37240	51172
LSAL_6985	0	0	0	0	0	0	0	0	0	0	0	0	0	0	0	0
LSAL_6984	0	0	0	0	0	0	0	0	0	0	0	0	0	0	0	0
LSAL_4432	1311	1507	1373	1156	1422	344	1051	836	1494	1433	1023	1260	1376	1081	1331	1073
LSAL_6986	1389	1551	1351	1465	1343	2095	1751	2488	1494	1722	1897	1671	1987	1965	2139	1872
LSAL_9456	8	15	18	8	12	9	0	16	10	9	9	11	8	8	17	8
LSAL_9105	0	0	0	0	0	0	0	0	0	0	0	0	0	0	0	0
LSAL_3968	15642	18782	14431	12586	12705	6088	14801	11239	19805	16674	13338	15098	14215	18548	14831	10694
LSAL_9454	1068	1310	1427	989	1317	731	1078	969	1418	1303	1015	1082	1224	1443	1332	1247
LSAL_9107	0	0	0	0	0	0	0	0	0	0	0	0	0	0	0	0
LSAL_4792	0	0	0	0	0	0	0	0	0	0	0	0	0	0	0	0
LSAL_6569	717	835	1358	899	906	866	724	920	927	1121	1055	949	1136	1006	984	900
LSAL_9100	0	0	0	24	0	0	0	0	0	0	0	0	0	0	0	0
LSAL_10048	918	864	632	540	626	379	861	721	972	797	655	876	703	924	840	528
LSAL_9101	0	10	0	0	0	0	5	6	0	0	0	0	9	0	0	0
LSAL_8060	5973	7002	6765	5890	6150	3355	6389	6119	6879	7793	6603	7140	5882	6464	6722	5231
LSAL_4690	10852	11624	9877	9681	10728	7632	11416	10749	10239	11578	8887	10461	11024	11962	11654	9477
LSAL_9102	3019	4886	5419	3881	5964	857	3503	1766	5071	4382	4303	4552	3921	5455	5618	2955
LSAL_7701	6763	5967	4599	4635	3686	1682	5940	5196	7282	9023	4932	5837	6347	5733	5843	5796
LSAL_13479	0	0	5	0	0	0	0	0	0	0	0	0	0	0	0	0
LSAL_13409	0	0	0	0	0	0	0	0	0	0	0	0	0	0	0	0
LSAL_8455	0	0	0	0	0	0	0	0	0	0	0	0	0	0	0	0
LSAL_4793	503	418	366	354	420	0	278	240	398	412	272	319	341	497	363	230
LSAL_13408	5598	5463	4873	3747	5042	435	4991	3302	6138	6179	3822	5238	5142	4964	4827	3105
LSAL_13052	3434	3243	4380	3734	3695	1304	3411	2735	3114	3970	3094	3285	3502	3768	3983	3501
LSAL_3880	0	0	0	0	7	0	0	0	0	0	0	0	0	0	0	0
LSAL_8454	16	14	11	0	0	17	23	0	3	19	0	0	7	0	17	12
LSAL_7704	244	203	272	272	275	567	297	315	220	156	192	238	300	198	188	190
LSAL_8122	675	981	772	617	685	71	660	359	977	978	606	586	721	886	678	542
LSAL_8985	0	0	6	4	0	0	3	0	0	0	0	3	0	0	0	0
LSAL_8065	0	17	0	0	6	0	0	0	22	0	0	39	24	0	0	0
LSAL_5180	11	0	0	0	0	0	31	0	9	14	0	16	11	106	11	0
LSAL_5181	448	526	429	372	229	349	436	511	383	507	419	440	405	361	473	413
LSAL_5182	0	12	0	0	0	0	0	0	0	0	0	0	39	39	0	0
LSAL_8984	2248	2839	3073	3032	2570	244	1634	1363	2447	3348	3273	3232	3439	2527	4090	1703
LSAL_5184	1045	1162	1080	928	1362	553	1323	1340	1550	1341	1116	1321	968	1254	1081	1022
LSAL_8066	6895	6876	6091	6304	6697	5151	7098	6323	7812	7368	5737	6281	5608	6152	6447	6670
LSAL_5186	0	0	0	0	0	0	0	0	0	0	0	0	0	0	0	0
LSAL_5187	3944	3241	3734	4150	4652	3457	4985	5544	4217	4017	3211	4810	4254	4359	4347	5071
LSAL_5188	0	0	0	0	0	0	0	0	0	0	0	0	0	0	0	0
LSAL_8451	0	0	0	0	0	0	0	0	0	0	0	0	0	0	0	0
LSAL_7707	4820	5175	4473	4048	4456	3260	5479	5429	4703	4571	3885	4397	4094	4044	4478	4313
IoA-00_1.10490	37	0	0	0	0	0	0	0	0	0	0	0	0	0	0	0
LSAL_10040	2041	2585	2610	2728	3470	4745	2433	3065	2280	2259	2165	2043	2119	2175	2174	2418
LSAL_8982	575	0	523	457	492	990	749	781	430	495	423	562	0	0	0	756
LSAL_7168	19	5	0	0	15	0	11	0	0	0	0	0	0	0	0	0
LSAL_7169	0	0	0	0	0	0	1	0	0	0	0	0	0	0	0	0
LSAL_4698	1631	1367	1428	823	1025	670	1378	1134	1532	2379	1865	1638	1806	1301	1797	1586
LSAL_3887	801	919	1057	841	992	285	803	587	1028	954	821	745	953	762	960	826
LSAL_8981	23852	22055	18618	16852	27464	5990	20014	16288	20409	29087	16102	19473	21869	22848	22869	14557
LSAL_7160	0	0	0	0	0	0	0	0	0	0	0	0	0	0	0	0
LSAL_7161	0	11	0	0	0	0	0	0	0	0	0	0	0	5	0	0
LSAL_2402	1074	1286	1591	1293	1121	752	946	837	1176	1300	1308	1236	997	1035	1673	779
LSAL_8980	1379	1938	2208	1452	1748	271	1567	1123	1831	2195	1904	1976	1683	1713	1801	1239
LSAL_2404	1194	0	0	1241	0	235	0	0	0	0	0	0	0	0	1580	0
LSAL_2405	31	66	38	19	4	18	40	20	13	38	9	31	28	8	3	7
LSAL_7166	18102	16739	12791	14329	16526	10144	18690	14550	17480	11940	14212	12678	13835	17220	14834	11715
LSAL_2407	202	298	413	306	230	375	370	262	400	316	232	254	297	325	241	343
LSAL_11683	33101	24301	24019	28354	23023	49500	38015	43768	26401	28271	23033	25585	30090	27228	29843	24851
LSAL_11682	694	710	658	718	723	406	790	732	909	954	603	538	361	373	312	699
LSAL_11681	0	0	0	0	0	0	0	0	0	0	0	0	0	0	0	1
LSAL_11680	0	0	18	0	0	0	0	0	0	0	0	0	3	0	0	0
LSAL_11687	1338	1752	1419	1531	1224	0	688	207	1623	2240	1478	1522	1761	1817	1761	547
LSAL_11686	0	0	0	0	0	0	0	0	0	0	0	0	0	0	0	0
LSAL_11685	2052	2156	2466	2128	2195	697	1928	1573	3016	3038	2267	2090	2170	1915	2592	2160
LSAL_11684	0	57	0	0	0	0	0	0	0	0	0	0	0	0	0	0
LSAL_6570	1191	1228	915	1023	971	785	1228	1127	1349	1094	1050	1105	1060	1165	1139	1300
LSAL_6571	4395	5804	5217	4407	6111	2910	5278	3875	5999	5338	4277	4570	4167	5751	5194	4513
LSAL_11689	1274	1441	1322	1297	1199	756	1433	1121	1311	1320	1117	975	1148	1134	1319	1163
LSAL_11688	150	244	190	187	207	0	179	71	243	249	204	202	164	241	184	59
LSAL_6574	1230	1184	1112	892	1310	1354	1043	1182	1179	1009	839	1131	1225	1186	1196	1334
LSAL_6575	9	0	0	0	0	0	0	0	0	0	0	0	0	0	0	0
LSAL_6576	28	0	0	0	0	1	0	44	17	46	0	0	39	0	40	0
LSAL_6577	3	0	0	0	0	0	0	0	0	0	0	0	0	0	0	0
LSAL_5988	0	0	0	0	0	0	0	0	0	0	0	0	0	0	0	0
LSAL_5989	133	130	113	98	141	0	100	91	138	74	74	112	54	0	126	144
IoA-00_1.7090	32	0	0	0	0	0	0	0	0	0	0	0	0	0	0	0
LSAL_5980	0	0	0	0	13	25	29	0	22	0	10	0	0	0	28	0
LSAL_10569	3321	2860	2919	2107	2842	648	2917	1558	3708	2931	3108	3902	1837	2423	2863	1252
LSAL_5982	0	0	0	0	0	0	0	0	0	0	0	0	0	0	0	0
LSAL_5983	214	367	372	225	253	0	174	83	363	362	352	440	262	325	343	116
LSAL_5984	65	122	89	104	108	0	78	67	109	108	130	75	0	74	109	124
LSAL_5985	0	0	0	0	0	0	0	0	0	0	10	0	3	0	0	0
LSAL_5986	0	0	0	0	0	0	0	0	0	0	0	0	0	0	0	0
LSAL_5987	0	0	0	0	0	460	0	0	0	0	0	0	0	0	0	0
LSAL_10374	0	0	0	0	0	0	0	0	0	0	0	0	0	0	0	0
LSAL_10375	15	0	11	6	0	0	13	0	12	5	0	4	11	4	6	0
LSAL_10376	1763	1741	1562	1443	0	936	1739	0	2026	1782	1431	1586	1358	1851	1439	1273
LSAL_10377	10	9	20	8	20	0	0	8	7	21	9	0	3	6	4	2
LSAL_10370	694	754	804	579	813	530	505	583	590	792	837	541	838	717	917	558
LSAL_10371	2335	3031	2377	2028	2420	1231	2728	2298	2920	2443	2338	2438	2012	2366	2390	1911
LSAL_10372	250	452	366	251	206	0	148	39	484	507	281	420	317	222	300	55
LSAL_10373	0	0	137	0	0	0	0	0	0	0	0	0	0	0	0	0
LSAL_8988	0	0	0	0	0	0	0	0	0	0	0	0	0	0	0	0
LSAL_10378	241	192	161	257	223	263	247	313	162	230	211	182	183	137	166	133
LSAL_10379	0	0	2	0	0	0	0	2	0	4	0	2	0	0	0	0
LSAL_3885	4	0	0	0	2	0	0	0	0	0	0	0	0	0	0	0
LSAL_4435	0	0	0	0	0	0	0	0	0	0	0	0	0	0	0	0
LSAL_2669	0	0	323	0	0	0	0	0	0	14	0	0	0	0	0	0
LSAL_7298	805	797	1073	1243	894	1603	1266	1512	731	1035	1204	871	1218	708	1472	1681
LSAL_7299	99	130	73	0	69	70	106	0	163	131	0	140	0	0	62	88
LSAL_7296	2225	2598	2009	1897	2644	2394	2544	2686	2855	2391	1897	2564	2173	2817	2129	1962
LSAL_7297	1353	1955	1951	1670	1768	228	1423	852	1478	1634	1470	1190	1410	1432	1482	1294
LSAL_2666	4021	4819	5683	3813	6849	1855	4037	2875	5069	6042	5201	5221	4560	5003	5608	4048
LSAL_2667	11	9	10	12	16	0	11	6	9	11	6	2	12	13	4	13
LSAL_2660	11766	14140	20923	14088	14091	8802	12688	12682	16462	17535	17003	18949	17655	12127	21092	17856
LSAL_2661	3224	3964	4036	3728	4320	1398	3054	2515	2935	3886	3332	3004	3130	3135	4529	3126
LSAL_2662	28	62	0	0	0	0	0	32	58	98	50	52	30	0	54	73
LSAL_7291	13787	9743	30467	25092	24024	33346	22910	32322	7251	14891	18513	19482	29294	17912	21688	21062
LSAL_11975	702	668	694	671	861	589	921	1097	697	774	794	752	680	573	738	703
LSAL_11974	945	1141	772	884	959	237	851	604	1088	1027	919	869	775	881	967	603
LSAL_11977	0	0	0	0	0	0	0	0	0	0	0	0	0	11	0	6
LSAL_11976	1569	1658	798	154	370	79	372	194	773	1444	235	611	769	289	280	2478
LSAL_10498	3317	3315	3077	2523	3536	1235	3116	2392	3836	3453	2590	3022	2834	3537	2928	2360
LSAL_11970	10383	36405	11263	3998	8001	10942	13167	10918	17771	43069	5448	19029	19392	20709	7403	23701
LSAL_11973	137	172	187	141	221	51	281	114	268	168	182	181	189	308	246	287
LSAL_11972	1778	2170	1421	1386	1592	972	2102	1591	2437	1589	1432	1393	1544	2347	1624	1383
LSAL_11979	0	0	0	41	21	0	0	39	32	54	47	49	0	90	0	43
LSAL_11978	299	667	392	237	324	320	539	684	380	557	315	283	587	153	310	454
LSAL_3884	693	848	785	588	879	66	662	418	617	832	811	764	409	373	558	482
LSAL_10088	7003	7600	5927	5592	8082	3544	7291	5749	8745	6382	5956	6830	6353	7781	6417	5185
LSAL_10089	247	225	230	184	143	31	180	168	206	299	176	199	142	170	204	125
LSAL_10086	6209	6887	6276	6182	7198	4365	6632	6138	6678	6873	5761	5333	6877	7001	6839	6608
LSAL_10087	168	141	136	141	87	86	150	170	206	109	128	118	138	115	146	104
LSAL_10084	1248	1245	1199	848	1432	564	1517	1550	1567	1785	934	1598	1451	1317	1214	1197
LSAL_10085	229	240	332	242	581	0	294	213	556	467	192	340	311	972	369	308
LSAL_10082	3	2	0	1	0	0	0	0	0	1	0	1	0	0	4	0
LSAL_10083	1669	1246	1157	1020	1144	1051	1615	1517	1070	1450	850	1253	1132	1016	892	1114
LSAL_10080	0	0	0	0	0	0	0	0	0	0	0	0	0	0	0	0
LSAL_10081	307	406	394	432	514	0	197	75	351	421	409	333	207	295	475	184
LSAL_10667	235	345	111	135	239	66	129	96	210	141	119	145	123	147	104	115
LSAL_12951	0	8	0	0	0	0	0	0	5	0	0	6	6	0	0	7
LSAL_5596	1495	1540	1319	968	1354	1088	1838	1550	1927	1312	1362	1226	1206	1611	1095	1158
LSAL_236	63	131	77	71	14	0	140	65	42	21	12	15	15	10	124	22
LSAL_14659	0	0	0	0	0	0	0	0	0	0	0	0	0	0	0	0
LSAL_10886	1925	2228	2328	2006	2449	377	1789	1187	2868	3102	2271	2744	1955	2093	2051	1703
LSAL_10887	0	0	0	0	0	0	0	0	0	0	0	0	0	0	0	0
LSAL_10884	4257	6160	6055	5136	6441	750	4220	2933	6567	5611	5013	4567	4823	5566	5321	3581
LSAL_10885	1634	1347	1549	1104	1496	1903	1882	1838	1182	1382	1251	1287	1472	1288	1447	1879
LSAL_10882	5669	5488	4636	3340	6389	4422	5183	6839	8671	8793	2936	8201	6355	8835	3479	6846
LSAL_10883	23285	24989	22925	19792	22170	10084	23497	21472	27241	29360	21103	25166	23722	23786	23584	20032
LSAL_10880	960	836	727	559	711	1076	978	944	656	1077	632	492	688	706	737	989
LSAL_10881	0	6	2	0	6	0	0	0	2	17	0	0	0	0	0	2
LSAL_10888	2529	3861	4096	4624	4395	1432	2624	2609	3913	4553	3561	4913	4241	4437	4118	3706
LSAL_10889	0	0	0	0	0	45	0	0	0	0	0	0	0	0	0	0
LSAL_1409	15	12	20	5	10	0	7	14	6	9	6	6	11	4	12	9
LSAL_1408	0	0	0	0	0	0	0	0	0	0	0	0	0	0	0	0
LSAL_1401	0	0	0	0	0	0	0	0	0	0	6	0	0	0	0	0
LSAL_1400	51	0	0	0	0	0	0	75	57	76	45	0	0	0	0	78
LSAL_1403	1560	2268	1688	1971	2405	1099	1890	1966	2786	2095	2051	2269	1925	2477	2009	2320
LSAL_662	6373	5102	4356	4492	4919	4450	6890	6099	5806	4843	4195	4918	4928	6200	5232	4241
LSAL_10665	0	0	0	0	1	0	1	3	2	2	0	2	0	0	1	0
LSAL_1404	2274	2634	2405	2391	2919	3083	2714	2550	2297	2306	1885	1727	1723	1760	2830	2501
LSAL_1407	43987	58934	42815	39911	35721	16160	36821	39749	58510	83325	51886	65442	76831	55779	48470	46452
LSAL_1406	1472	1421	1658	1398	1605	143	1285	817	1627	1564	1406	1546	1553	1548	1739	1193
LSAL_856	75	99	134	108	127	0	68	13	173	139	135	99	42	36	117	52
LSAL_857	71	41	108	89	70	145	119	59	74	64	94	62	127	49	86	97
LSAL_854	1705	2473	2387	1915	2210	51	1367	684	2316	2395	2065	2115	1797	1970	1908	1151
LSAL_855	0	0	0	0	0	0	0	0	0	0	0	0	0	0	0	0
LSAL_852	36	0	0	0	10	0	0	0	0	10	0	6	4	4	0	0
LSAL_853	0	0	0	0	0	0	0	0	0	0	0	0	0	0	0	0
LSAL_850	2370	3245	3034	2043	3122	2406	4505	2739	6716	3174	3370	3217	2578	4675	3237	3156
LSAL_851	0	0	64	49	82	0	0	0	0	46	0	0	39	45	34	0
LSAL_3137	0	0	0	0	0	0	0	0	33	0	0	0	0	84	0	0
LSAL_3136	800	732	710	550	927	0	858	0	922	653	659	0	626	847	802	0
LSAL_4438	0	0	0	0	0	0	0	0	0	0	0	3	0	0	0	0
LSAL_3134	0	0	0	0	0	0	0	0	0	0	0	0	0	0	0	0
LSAL_3133	15	4	13	3	4	0	3	8	6	0	3	1	2	0	4	10
LSAL_3132	4557	4850	4491	3993	5488	2896	4748	3909	5032	4441	4175	3481	4336	4449	5269	4337
LSAL_3131	280	396	415	446	353	0	345	217	471	482	474	270	303	389	361	447
LSAL_859	597	658	411	409	556	761	932	995	6494	6543	481	717	6522	633	689	7529
IoA-00_1.9587	40	0	0	0	0	0	0	0	0	0	0	0	0	0	0	0
IoA-00_1.9586	23	0	0	0	0	0	0	0	0	0	0	0	0	0	0	0
LSAL_10823	760	640	466	448	567	224	571	523	612	516	445	491	519	602	689	380
LSAL_13670	0	0	0	0	0	0	0	0	0	0	0	0	0	0	0	0
LSAL_13671	48925	37013	31832	35399	38644	81318	54703	56388	32763	30780	27316	28460	37043	37612	34326	40621
LSAL_13672	118	106	70	112	109	0	126	51	144	84	38	112	79	114	72	78
LSAL_13673	35	26	53	19	42	0	24	9	38	43	23	8	42	35	33	4
LSAL_13858	65	88	66	65	62	66	55	72	34	87	48	79	70	47	112	46
LSAL_13675	438	438	339	362	396	222	316	394	523	409	367	503	309	479	304	359
LSAL_13676	0	0	0	0	0	0	0	0	0	0	0	0	0	0	0	0
LSAL_13677	4312	5128	3914	3725	6097	1287	3768	2805	5415	4567	3768	3456	3934	6115	4548	3617
LSAL_13854	188	0	95	0	95	238	158	160	178	0	0	139	167	212	115	273
LSAL_13679	7	11	0	0	0	0	0	0	0	0	0	16	0	0	8	0
LSAL_13856	85	133	137	89	82	0	117	85	156	126	120	107	65	61	138	77
LSAL_13857	0	0	0	0	0	0	0	0	0	0	0	0	0	10	0	0
LSAL_13850	78	105	126	86	105	125	94	111	109	66	129	117	97	90	97	50
LSAL_13851	130225	194317	189027	186316	166460	219444	123025	129262	98838	228871	115492	155058	154434	171350	119773	258826
LSAL_13852	23	0	0	33	15	12	0	0	0	0	6	0	0	0	0	0
LSAL_13853	0	0	0	0	0	0	0	0	0	0	0	0	0	0	0	0
LSAL_148	0	0	0	0	0	0	0	0	0	0	0	0	0	0	0	0
LSAL_12100	971	999	779	721	1324	605	1074	841	970	829	585	817	729	1066	794	723
LSAL_12103	0	0	0	2	0	0	3	0	3	3	3	0	3	0	0	0
LSAL_12102	867	1398	1559	1143	2380	201	861	798	817	1293	1790	1132	1409	978	1811	769
LSAL_12105	0	0	0	0	0	0	0	0	0	0	0	0	0	0	0	12
LSAL_12104	0	0	497	312	0	0	280	0	0	0	0	0	0	0	0	0
LSAL_12107	0	0	0	0	0	0	0	0	0	0	0	0	23	16	0	0
LSAL_12106	0	0	0	0	0	0	0	0	0	0	0	0	0	0	0	0
LSAL_140	0	0	0	0	0	0	0	0	0	0	0	0	0	0	0	0
LSAL_12108	0	230	214	178	212	0	146	74	0	158	210	0	0	216	185	0
LSAL_142	0	0	0	0	0	0	74	0	0	0	0	0	0	0	0	270
LSAL_143	7	0	10	7	0	0	0	0	0	0	13	7	0	7	4	0
LSAL_144	15	0	39	46	44	0	0	36	38	0	19	0	0	0	42	0
LSAL_145	11489	11858	17621	16873	14732	30386	15715	12661	11255	13784	9716	15226	14562	15299	15902	15695
LSAL_146	309	355	415	128	481	141	478	245	288	185	181	245	267	286	271	274
LSAL_147	69	111	162	97	119	0	0	0	0	0	148	184	115	80	142	0
LSAL_318	20	6	22	0	67	16	37	21	6	59	0	10	0	10	15	20
IoA-00_1.6850	65	0	0	0	0	0	0	0	0	0	0	0	0	0	0	0
LSAL_9825	0	0	0	0	0	0	0	0	0	0	0	0	0	0	0	0
LSAL_11528	75	180	143	127	190	28	66	60	112	128	191	186	138	163	164	75
LSAL_7978	270	314	254	254	182	151	273	241	148	345	375	305	339	232	501	371
LSAL_9824	0	3	0	0	0	0	0	0	0	6	1	5	0	2	0	0
LSAL_7977	191	272	216	132	96	28	183	114	212	239	225	205	178	209	223	122
LSAL_5470	1235	1590	1153	1231	1475	251	1190	935	1430	1402	1147	1190	1152	1488	1266	824
LSAL_5471	0	20	0	0	0	0	0	22	0	0	0	0	0	0	0	0
LSAL_5472	1058	1686	1443	1650	1504	296	1274	705	1204	1503	1254	1430	1583	1362	1710	1128
LSAL_5473	281	385	256	219	277	150	220	241	214	222	179	256	317	280	342	200
LSAL_5474	0	0	0	0	0	0	0	0	0	0	0	0	0	0	0	0
LSAL_5475	1115	1913	1725	1922	3442	999	1248	1964	2227	1587	1418	1895	1369	1930	1929	1863
LSAL_5476	112	130	182	146	232	187	143	138	132	163	158	93	155	226	181	183
LSAL_5477	845	877	804	639	670	503	782	556	949	802	698	825	610	752	712	613
LSAL_5478	5400	4403	3618	3729	4653	5270	5864	6535	5243	5162	3765	3931	4016	4577	4539	5205
LSAL_5479	0	0	0	0	0	0	0	0	0	0	0	0	0	0	0	0
LSAL_2985	1005	1046	1078	988	1110	360	1150	897	994	764	895	789	861	1101	1133	795
LSAL_2984	4143	3442	4318	4041	3638	1755	2661	3546	2682	4556	5074	3623	5114	2937	5850	2984
LSAL_2987	4716	6183	6276	5229	6216	2160	4936	3729	5648	6356	4997	4945	5316	4869	5232	4124
LSAL_2986	49	23	58	95	46	0	30	16	78	63	33	47	57	101	82	23
LSAL_2981	0	0	0	0	0	0	0	0	0	0	0	0	0	0	0	0
LSAL_2980	0	0	0	0	0	0	0	0	0	0	0	0	0	0	0	0
LSAL_2983	1529	979	922	1248	963	844	1580	1408	1002	1181	971	1099	1234	1096	1336	1279
LSAL_2982	14503	15957	12346	10157	14957	4338	13236	9361	19687	21495	12928	20636	13917	17859	14734	10238
LSAL_8391	19122	23604	19307	16610	16780	3581	18387	12839	25308	25512	18969	20187	18992	20356	20080	13461
LSAL_2989	16549	11513	8808	9380	10498	27551	18897	20512	10546	9077	7236	8643	10341	11076	8725	11555
LSAL_2988	11947	14271	11179	9881	10975	2281	12010	7569	12423	9465	8648	9276	11121	11827	12130	8578
LSAL_10824	0	0	0	0	0	0	0	0	0	0	0	0	0	0	0	0
LSAL_11527	7050	7217	5994	6213	6811	3626	7717	7007	7593	7295	6278	6072	6985	7412	7091	6667
LSAL_7975	9266	9278	9300	10532	11506	0	5615	3487	8003	8913	6786	7390	10611	10718	10382	5466
LSAL_924	1658	1762	1235	1325	0	991	1809	1595	0	0	0	0	1200	1847	0	0
LSAL_8219	2759	4781	3189	2660	5034	1671	3237	2985	4848	4058	3424	3461	2523	0	3167	0
LSAL_8218	4939	6172	4926	4452	5552	844	4979	3413	7115	5300	4380	4596	4513	5807	4567	3068
LSAL_8749	498	593	552	633	733	789	637	654	611	513	510	473	399	380	606	556
LSAL_8748	0	0	0	0	0	0	0	0	0	0	0	0	0	0	0	0
LSAL_7933	0	0	0	0	2200	3034	0	0	0	1705	0	1970	1468	0	0	0
LSAL_8744	1388	1972	1780	1338	1428	277	1494	1029	1946	1781	1519	1456	1215	1520	1550	1136
LSAL_7931	911	813	654	582	585	475	900	865	710	706	662	780	780	674	844	719
LSAL_8210	2953	4286	2903	2497	3680	73	2643	1019	4845	3215	2780	3220	2461	3975	2900	1342
LSAL_8217	12	31	52	23	41	59	41	25	53	35	23	29	40	30	72	53
LSAL_8740	0	0	0	9	8	0	51	0	9	0	0	0	0	8	0	8
LSAL_8215	32	38	41	29	36	0	7	0	12	27	60	30	29	15	30	0
LSAL_7934	6360	5194	5286	4934	6887	1959	5198	3837	6806	5833	4604	5106	5683	6221	5903	3458
LSAL_4576	2300	2412	2358	2217	2749	2824	2368	2574	3130	3482	1821	2429	2620	2692	2991	2203
LSAL_10449	6029	6137	5330	5136	5301	8951	7121	7757	5619	5891	4793	5265	5211	5974	5790	6093
LSAL_5443	1182	1129	1037	1005	1148	963	877	848	857	873	862	796	867	890	941	934
LSAL_9828	878	1192	1173	1027	1238	797	981	1261	1362	1440	1287	1400	1366	1159	1334	1338
LSAL_3877	1872	1992	1509	1331	2404	1397	2089	1945	2280	1645	1419	1493	1321	2482	1469	1427
LSAL_5063	72	45	51	49	67	157	91	73	64	50	50	54	53	23	63	83
LSAL_5062	0	0	0	9	0	0	0	0	0	0	5	0	0	0	0	0
LSAL_5061	0	0	0	0	0	0	0	0	0	0	0	0	0	0	0	0
LSAL_5060	0	42	37	0	0	0	0	0	35	46	0	0	64	50	57	95
LSAL_5067	137	173	0	172	133	258	0	203	157	190	0	0	0	158	175	196
LSAL_5066	0	0	0	0	0	0	0	0	0	0	0	0	0	0	0	0
LSAL_4577	48	0	56	131	0	0	0	45	71	59	74	86	0	102	87	97
LSAL_5064	14983	15258	10688	10830	19634	3784	11772	12333	20776	22566	11762	13672	15867	21021	10160	11832
LSAL_5069	0	0	0	0	0	0	0	0	0	0	0	0	0	0	0	0
LSAL_5068	80	206	244	208	176	0	145	148	100	253	295	337	238	110	394	132
LSAL_4349	0	0	0	0	0	0	0	0	0	0	0	0	0	0	0	0
LSAL_11588	2607	2779	1946	1825	2013	1175	2761	2506	3256	2480	2287	2067	2136	2157	1933	1700
LSAL_311	0	0	0	0	0	0	0	0	0	0	0	0	0	0	0	0
LSAL_10447	459	517	476	380	427	419	481	522	400	361	354	479	433	366	445	469
LSAL_5996	78	102	93	43	93	30	49	39	65	101	56	81	50	47	62	54
LSAL_310	0	0	0	0	0	0	0	0	0	0	0	0	0	0	0	0
LSAL_4575	2887	3011	2100	2070	2534	2251	3162	3009	3036	2212	1974	2364	2094	2704	2307	2334
LSAL_3171	1333	1827	1780	1608	1774	515	1407	1239	1478	1797	1406	1543	1660	1629	1914	1204
LSAL_11520	0	19	0	0	0	0	0	0	0	15	20	12	0	13	24	24
LSAL_14226	3700	7065	3545	4729	4183	4395	3477	5864	5061	6403	5053	3286	5566	3915	5254	4444
LSAL_14227	1135	1127	1021	958	1024	1077	1360	1395	1087	1175	1124	1123	1282	1059	1203	1116
LSAL_14224	183	218	225	176	145	126	200	163	217	181	172	171	190	169	171	121
LSAL_14225	64	46	89	72	91	86	75	91	66	59	79	28	60	104	98	39
LSAL_1188	2345	3305	2178	2246	2507	1572	2580	2603	3162	2433	2518	2215	2289	2707	2578	2084
LSAL_14223	1539	1506	1660	1378	1550	576	1345	936	1572	1589	1326	1053	1538	1402	1659	1108
LSAL_14220	2229	2098	2426	1760	2572	2730	2448	3044	1839	2174	2153	2155	2693	1993	2593	2444
LSAL_14221	772	851	827	691	719	168	674	364	968	800	655	739	732	694	800	486
LSAL_1184	1857	1962	1611	1988	1579	1743	2251	2613	1532	2054	1867	1733	2620	2072	2368	1988
LSAL_1185	39	48	33	43	52	0	36	41	60	61	46	31	21	6	39	18
LSAL_1186	232	257	258	297	302	20	219	106	365	259	277	245	137	121	258	183
LSAL_1187	118	186	150	102	108	3	63	63	174	114	99	124	132	88	122	97
LSAL_1180	0	0	0	0	0	0	0	0	0	0	0	0	0	0	0	0
LSAL_1181	48	42	39	27	53	8	34	26	26	25	23	27	66	36	32	47
LSAL_14228	88	159	123	109	118	0	66	19	116	72	133	58	48	66	0	47
LSAL_1183	7380	8495	7896	7122	6540	6540	8281	8929	8827	8041	7071	7555	7012	6820	7725	6831
LSAL_4572	0	0	0	0	0	0	0	0	0	0	0	0	0	0	0	5
LSAL_13286	0	0	0	0	0	0	0	0	0	0	0	0	0	0	0	0
LSAL_9168	498	514	518	460	525	223	496	553	526	621	475	505	524	402	563	533
LSAL_9169	0	0	0	0	0	0	0	0	0	0	0	0	0	0	0	0
LSAL_4918	1819	1973	1846	1794	2165	540	0	1379	0	1942	1715	1915	1520	0	1861	1534
LSAL_4919	739	934	605	634	782	527	846	689	772	1078	741	897	789	648	850	773
LSAL_4914	0	0	0	0	0	0	0	0	0	0	0	0	0	0	0	0
LSAL_9163	0	0	0	5	0	0	0	0	0	0	0	4	0	0	0	0
LSAL_9160	1533	1399	1251	1544	1654	1022	1689	1191	1549	1090	852	784	990	1038	1408	1103
LSAL_9161	3600	4212	4598	3244	4318	1069	2998	2975	3437	4189	3438	3112	4336	4021	4445	2809
LSAL_4910	1880	1951	2158	1731	2493	958	1529	1405	1274	2190	1370	1361	2143	1980	2005	1752
LSAL_9167	602	641	434	476	671	316	672	653	792	548	410	550	417	510	485	564
LSAL_4912	0	0	0	0	0	0	0	0	0	0	0	0	2	0	0	0
LSAL_4913	0	0	0	0	0	0	0	0	0	0	0	0	0	0	0	0
LSAL_8154	628	744	694	478	776	289	778	711	916	908	693	650	485	684	650	525
LSAL_7251	763	969	843	926	924	662	963	769	885	973	889	855	640	436	721	765
LSAL_5497	75066	57526	50161	48463	52733	83959	83754	80775	62777	59859	47083	54700	51694	54353	44987	57769
LSAL_4573	0	0	0	0	0	0	0	0	0	0	0	0	0	0	0	0
LSAL_3888	51	35	50	41	82	0	0	32	38	66	47	38	0	43	64	28
LSAL_4570	319	369	347	474	273	402	393	425	398	463	360	354	424	397	399	370
LSAL_11760	1209	1316	1247	1631	994	1904	1361	1303	921	909	924	1210	1324	1051	1239	1222
LSAL_11761	3235	3269	2065	2756	2616	1773	2675	3588	3235	4892	2762	3013	3301	3917	2810	2833
LSAL_11762	521	503	549	493	619	395	541	582	571	518	424	457	435	577	556	607
LSAL_11763	82	161	93	112	128	0	0	0	204	123	145	179	101	148	112	27
LSAL_11764	0	0	0	0	0	0	0	0	0	0	0	0	0	0	0	0
LSAL_11765	1639	1723	1599	1490	1619	888	1762	1515	1582	1795	1693	1769	1649	1686	1615	1357
LSAL_11766	446	621	494	529	495	419	526	505	583	665	822	604	461	504	688	353
LSAL_11767	1192	1256	919	1084	1261	611	1305	946	1199	1228	862	858	1040	1104	1095	978
LSAL_11768	273	349	345	331	358	464	346	387	320	324	260	226	192	199	272	300
LSAL_11769	3159	4382	3191	2895	3818	4582	2551	4769	1770	3217	4117	2902	7193	4140	3888	4072
LSAL_10143	2669	2664	2321	1615	2950	987	2520	1876	2683	2645	1877	2466	2015	2447	2441	1650
LSAL_10410	1413	1812	1721	1472	1907	579	1381	1147	1402	1348	1509	1170	1067	1572	1479	1071
LSAL_10413	0	0	0	0	0	0	0	0	0	0	0	0	0	0	0	0
LSAL_10412	0	0	0	0	0	0	0	0	0	0	0	0	0	0	0	0
LSAL_5495	10	65	37	56	62	2	0	19	24	43	27	29	22	81	68	27
LSAL_10414	785	916	872	794	948	64	717	406	1151	898	809	814	926	955	885	490
LSAL_10145	0	0	0	0	0	0	0	0	0	0	0	0	0	0	0	0
LSAL_10416	0	0	0	0	0	0	0	0	0	0	0	0	0	0	0	0
LSAL_10419	19616	20415	16404	15433	15191	4429	16946	13387	18070	19698	15238	21141	17975	19752	14700	15496
LSAL_10418	0	0	0	0	0	0	0	0	0	0	0	0	0	0	0	0
LSAL_10149	12964	12054	8577	9383	11441	0	12476	8813	13178	9089	8583	8820	9821	12538	10641	7231
LSAL_10148	492	817	745	618	0	0	406	242	798	813	690	602	456	654	817	246
LSAL_7461	1509	1720	1789	0	1968	232	1620	1011	1784	1820	1723	1506	1814	1882	1786	1300
LSAL_11603	1505	2812	2269	1464	1445	460	1579	935	2554	3619	1962	2625	2319	1620	2103	7858
LSAL_14451	1376	992	1181	1165	1255	379	930	671	2088	1854	1126	1024	1109	1333	1338	787
LSAL_14982	2754	2604	1970	2022	1851	1533	2723	2318	2140	1797	1812	1715	2335	2211	2430	2245
LSAL_14453	212417	242952	269524	353918	269753	346183	161431	276784	173976	234580	232067	201137	171539	235532	273606	255404
LSAL_6027	125	173	144	0	0	0	0	0	195	179	0	152	0	218	0	102
LSAL_14980	0	0	0	0	0	0	0	0	0	0	0	0	0	0	0	0
LSAL_6478	1493	1532	1252	1175	1337	1398	1772	1766	1911	1410	1348	1817	1320	1494	1459	1484
LSAL_9846	9532	9685	8307	8376	8290	7607	10710	8674	9834	8570	8024	8032	8838	9318	9139	7653
LSAL_14455	6371	8004	9122	6793	6934	5120	7857	6209	6328	8826	6546	6366	6132	6147	6333	6734
LSAL_13221	967	904	933	806	1008	390	992	648	823	980	972	1142	1053	827	1379	792
LSAL_14454	0	0	0	0	0	0	0	0	0	0	0	0	0	0	0	0
LSAL_5493	7527	9815	8128	6435	7328	8484	8854	9661	6563	8734	7486	7953	8386	6613	7168	8041
LSAL_7830	297	349	393	326	455	0	241	120	401	317	319	269	280	299	341	214
LSAL_7018	2352	3012	2471	2715	2495	1799	2567	2506	2495	2844	3495	2806	2848	2962	3523	2100
LSAL_14984	62731	44380	35051	73451	44374	49693	141930	113750	45835	21638	33616	29344	16612	23158	15149	45368
LSAL_2440	5903	6221	5967	6264	5374	903	6080	5006	5614	7923	6651	7196	6684	5493	7482	4691
LSAL_10689	0	0	0	0	0	0	0	0	0	6	0	0	0	0	0	0
LSAL_13999	2271	3589	6208	3648	7321	2556	2922	2821	2651	3493	3542	4444	2926	3794	3998	3747
LSAL_13998	0	311	0	0	614	694	0	0	360	368	578	299	561	1091	604	0
LSAL_13995	6	0	0	0	19	0	6	0	0	0	0	0	0	0	7	0
LSAL_13994	0	0	0	0	0	0	0	0	0	0	0	0	0	0	0	0
LSAL_13997	12658	9573	9683	9387	7498	8674	13451	14044	9471	11265	8527	9602	11006	9802	11393	10676
LSAL_11601	7057	6808	6001	5771	6793	2886	6701	4973	5628	6090	4908	4147	6089	6047	6622	5908
LSAL_13991	0	0	0	0	0	2151	0	0	0	0	0	0	0	0	0	0
LSAL_13990	56	55	0	49	54	0	92	39	73	56	40	41	35	53	54	0
LSAL_13993	513	519	595	523	485	296	458	498	479	497	492	378	452	421	567	481
LSAL_13992	83	192	178	0	241	0	113	0	119	227	137	141	151	104	168	95
LSAL_7335	0	0	10	0	36	0	0	20	0	99	10	42	74	314	5	72
LSAL_7334	2957	3244	2833	2446	3031	737	2949	2418	3232	3112	2564	2557	3002	2835	2893	2536
LSAL_7337	11107	13185	12941	11004	13609	7009	11686	10164	13549	12279	10007	12274	11618	13000	12258	10890
LSAL_7336	7487	6254	4896	4750	4958	5358	7971	7131	6941	6448	5369	5585	5932	6354	5926	6729
LSAL_7331	0	3	2	4	5	0	0	1	4	0	8	1	0	2	5	2
LSAL_7330	63	82	0	76	76	0	0	0	86	101	0	99	60	60	0	51
LSAL_7333	513	572	516	428	613	0	391	184	642	417	415	358	495	626	502	247
LSAL_7332	826	728	705	652	691	401	816	745	765	711	663	624	752	888	749	670
LSAL_15104	240	169	138	165	207	0	154	165	151	133	309	210	192	187	178	107
LSAL_7339	0	0	0	0	0	651	0	787	0	0	672	0	0	0	0	0
LSAL_7338	0	0	1781	1358	0	0	1277	0	0	1692	1549	0	872	0	1641	0
LSAL_6325	0	0	0	0	0	0	0	0	0	0	0	0	0	0	0	0
LSAL_6324	0	0	42	81	0	0	0	12	0	11	0	0	15	0	24	0
LSAL_6327	2276	2199	1970	1849	1487	2377	2630	2666	2115	2045	1741	2178	1639	1902	1696	1765
LSAL_6326	1223	1289	1111	958	1294	1129	1294	1349	1394	1182	1029	1083	1227	1418	1276	1378
LSAL_6321	802	780	653	465	639	771	901	846	817	770	550	617	700	644	701	603
LSAL_6320	2418	2316	2119	1992	2112	2148	2545	2538	1882	2049	1947	2141	2066	2007	2152	2106
LSAL_6323	19	0	17	0	12	0	0	0	20	8	0	0	0	0	0	0
LSAL_6322	7032	9264	8483	4790	9583	6147	7936	7212	9183	7762	6685	6569	4097	6030	7729	6040
LSAL_11600	887	786	812	739	611	115	645	455	813	891	618	746	0	679	934	567
LSAL_6329	1087	1341	1556	1117	1480	597	1322	1226	1153	1253	1241	1345	1449	1181	1257	1146
LSAL_6328	628	740	751	564	641	319	554	729	779	811	570	666	533	512	568	578
LSAL_5669	8783	6679	4798	5775	6231	9380	9634	9657	6795	7055	6140	5945	7088	6950	7390	7836
LSAL_5668	538	646	619	565	511	0	339	191	723	809	707	740	448	491	541	332
LSAL_5665	0	0	0	0	0	0	0	0	0	0	0	0	0	0	0	0
LSAL_5664	0	0	0	0	0	0	0	0	0	0	0	0	0	0	0	0
LSAL_5667	0	439	397	354	323	0	192	257	364	0	408	0	447	0	0	278
LSAL_5666	1000	1381	1488	1286	1030	502	1001	879	1058	1387	1166	1253	1214	1158	960	669
LSAL_5661	264	251	299	272	355	1137	371	410	231	213	199	277	270	280	308	304
LSAL_5660	9	0	9	6	26	0	16	7	19	26	17	10	26	13	12	5
LSAL_5663	996	1345	1305	1129	1102	84	1028	533	1224	1357	1301	986	903	1013	1109	822
LSAL_5662	0	14	0	0	13	0	0	4	0	7	2	0	6	0	1	0
LSAL_13195	370	520	341	272	243	339	353	411	280	381	420	346	396	189	380	356
LSAL_13194	0	0	0	0	0	0	0	0	0	0	0	0	0	0	0	0
LSAL_13197	2687	3070	2642	2369	2972	1188	2511	2214	2685	2867	2334	2403	2547	2839	2946	2029
LSAL_13196	0	0	0	0	0	0	0	0	0	0	0	0	0	0	0	0
LSAL_13191	0	0	0	0	0	0	0	0	0	0	0	0	0	0	0	0
LSAL_13190	1742	2372	2951	2551	2606	2999	2459	2632	2390	2969	2477	3251	2365	1634	2177	2590
LSAL_13193	1476	1902	1754	1682	1664	1987	1453	1476	1295	1462	1789	1418	1754	1222	2100	1393
LSAL_13192	230	257	271	190	193	37	321	197	219	285	217	255	256	154	316	160
LSAL_13199	98	99	131	139	96	38	87	98	128	76	96	64	68	64	103	113
LSAL_13198	368	278	273	238	332	195	316	274	219	235	288	245	295	267	409	275
LSAL_12828	0	0	0	0	0	0	0	0	0	0	0	0	0	0	0	0
LSAL_12829	1152	1675	1198	1141	896	280	1136	784	1378	1545	923	1009	1904	1232	1175	668
LSAL_12826	11379	12144	9950	8830	8247	4213	11433	8779	13234	12336	9236	10428	10151	10929	10180	8653
LSAL_12827	1	16	2	6	0	0	0	11	11	0	4	0	12	13	0	0
LSAL_12824	0	0	0	0	0	0	0	0	10	0	0	8	0	0	0	0
LSAL_12825	248	317	197	202	179	162	266	354	280	256	255	226	246	190	233	219
LSAL_12822	8	7	12	8	1	0	4	0	2	18	3	5	0	12	13	0
LSAL_12823	0	0	0	0	0	0	0	0	13	0	0	0	8	0	0	0
LSAL_12820	1400	1539	1270	1111	1088	765	1059	1336	1384	1300	1310	1405	1051	1014	1269	1047
LSAL_12821	0	0	17	0	0	0	0	0	0	0	0	0	0	0	0	0
LSAL_445	291	265	217	273	284	185	248	259	345	323	229	286	122	294	327	249
LSAL_444	65	75	40	0	119	0	65	92	226	156	160	106	102	115	157	64
LSAL_331	0	0	0	0	0	0	0	0	0	0	0	0	0	0	0	0
LSAL_330	11	24	59	32	91	5	41	89	2806	250	952	2458	2857	3509	351	1589
LSAL_337	1429	237	971	1408	275	0	1860	242	320	129	1443	236	691	338	2867	1055
LSAL_440	0	86	67	37	37	0	52	40	80	62	66	73	0	49	44	49
LSAL_443	7707	8384	10113	7154	7586	1402	6798	5435	8455	11129	8886	8802	8999	6856	8759	7287
LSAL_334	0	0	0	0	0	0	0	0	0	0	0	0	0	0	0	0
LSAL_324	0	0	0	0	0	0	3	0	0	0	0	2	2	0	6	0
LSAL_339	0	0	0	0	0	0	0	0	0	0	0	0	0	0	0	0
LSAL_338	0	35	13	26	13	0	11	0	9	5	24	0	0	12	0	20
LSAL_449	2035	2245	2132	1808	1966	3500	2777	2971	2319	2215	1831	1937	1938	2214	2231	2386
LSAL_448	0	0	22	16	35	0	45	17	13	0	16	0	22	56	0	0
LSAL_13339	0	0	0	0	0	0	0	0	0	0	0	0	0	0	0	0
LSAL_13338	1876	2326	2207	1690	1972	400	1612	1089	2369	3318	1366	1486	1823	2100	1610	1742
LSAL_9626	3919	5032	5013	3754	4334	294	3742	2291	4732	5261	3943	4800	4535	5198	4190	2923
LSAL_498	0	0	0	0	0	0	0	0	0	0	0	0	0	0	0	0
LSAL_13449	2674	3598	3106	2475	2848	2890	2322	3129	3492	1963	2033	2933	2882	3324	2276	1911
LSAL_13448	742	1100	1182	1150	1244	483	880	997	1076	821	844	1214	721	1100	1016	647
LSAL_13447	13109	14448	13548	12646	11932	17711	16122	15565	11967	12762	11187	12413	11424	12770	13457	12019
LSAL_13446	1798	1439	1524	1799	1466	4126	2409	2711	1253	1430	1054	1188	1658	1347	1535	1679
LSAL_13445	0	0	4	0	0	0	0	19	0	0	0	0	0	0	0	0
LSAL_499	6584	6160	7392	5966	7278	2631	7020	6285	7243	8275	6824	7092	7222	6362	6549	5988
LSAL_13335	0	0	0	0	0	0	0	0	0	0	0	0	0	0	0	0
LSAL_13442	0	0	0	12	0	0	0	0	0	0	0	0	0	0	0	0
LSAL_13441	4894	5151	6540	5011	8824	2623	5373	5107	4197	6331	4884	6193	7140	6072	6913	5439
LSAL_13336	590	666	572	0	725	0	565	350	629	548	467	582	379	599	0	258
LSAL_8024	671	974	944	970	1407	0	766	2163	2695	406	616	309	457	416	641	513
LSAL_4073	199	329	298	299	302	409	240	354	161	308	260	308	330	298	484	408
LSAL_8026	0	0	0	0	0	0	0	0	0	0	0	0	0	0	0	0
LSAL_7747	373	474	640	380	513	0	328	140	411	652	0	491	440	0	490	228
LSAL_8020	619	780	699	692	726	538	581	529	696	754	742	687	636	628	796	606
LSAL_8021	159	303	248	203	189	0	195	100	264	294	327	300	262	230	251	162
LSAL_8022	187	147	254	254	281	71	218	208	149	220	270	231	251	135	272	134
LSAL_7743	6	0	0	0	0	0	3	0	9	0	0	0	2	0	3	0
LSAL_9622	0	0	68	0	63	0	0	0	43	0	0	0	37	0	63	0
LSAL_8028	0	0	0	0	0	0	0	0	0	0	0	0	0	0	0	0
LSAL_8029	197	0	246	0	0	0	103	0	213	342	235	289	288	297	309	75
LSAL_7960	20474	20444	20526	21954	22036	8216	24175	22480	26107	21638	19515	25375	20225	24232	18699	18675
LSAL_495	2766	3245	2396	2510	2709	2201	3169	2862	3082	3050	2228	2918	2537	2671	2167	2399
LSAL_3368	202	0	229	0	0	0	0	71	0	0	265	272	137	235	0	110
LSAL_8241	0	0	19	11	19	0	45	0	36	203	0	14	13	20	0	0
LSAL_4077	1371	1354	1685	1051	2665	109	1525	972	1349	1480	1063	1129	1451	1309	1306	1156
LSAL_3369	1475	1728	1554	1285	1500	1483	1756	1507	1533	1517	1381	1241	1433	1637	1480	1481
LSAL_8710	1192	2382	839	2102	1473	1669	1251	1957	2250	6828	9714	2846	6898	4641	4980	19647
LSAL_493	66	98	79	52	61	0	9	7	93	74	62	68	43	79	70	44
LSAL_10873	13349	14905	11564	10208	13391	6026	13373	10457	17841	13269	10291	11819	11027	13229	12044	9802
LSAL_7963	0	0	0	0	0	0	0	0	0	0	0	0	0	0	0	0
LSAL_4075	0	0	0	0	0	0	0	0	0	0	75	58	0	0	65	0
LSAL_4407	193	174	148	113	188	36	140	150	303	306	182	245	155	162	144	121
LSAL_8716	120	62	112	0	55	0	76	49	96	138	55	70	51	69	110	28
LSAL_491	2	0	3	0	0	0	0	0	0	0	0	4	4	1	0	9
LSAL_4404	0	0	0	0	0	0	0	0	0	0	0	0	0	0	0	0
LSAL_8717	854	890	1144	795	966	95	696	424	889	1124	942	890	1015	941	1008	633
LSAL_7386	1082	1591	1153	954	1509	131	1135	834	1567	1237	953	1031	777	1273	787	812
LSAL_12154	1	3	2	0	1	0	0	4	0	0	2	0	2	2	1	2
LSAL_4405	0	0	0	0	0	0	0	0	0	0	0	0	0	0	0	0
LSAL_8714	0	0	0	0	0	0	0	0	0	0	0	0	0	0	0	0
LSAL_10877	0	68	74	44	0	0	0	27	0	43	0	0	41	0	38	0
LSAL_8715	55	45	59	56	77	0	29	0	94	83	50	61	52	98	59	22
LSAL_3363	127	54	75	69	179	172	155	199	127	75	165	117	107	256	189	131
LSAL_14855	5533	5221	4233	4759	4481	9723	6690	7430	4528	5123	4300	4648	4768	5418	4488	5812
LSAL_1968	0	0	0	0	0	0	0	0	0	0	3	0	0	0	0	0
LSAL_1969	0	0	0	0	21	0	0	0	0	0	0	0	0	22	0	0
LSAL_10875	43	47	57	61	42	0	26	5	73	48	88	83	70	45	69	29
LSAL_7969	1471	2038	964	1173	1683	361	1180	734	2555	2054	1336	1744	1462	2259	1491	1103
LSAL_1962	1805	2075	1910	1547	1632	878	1708	1648	1418	2453	1806	1353	2045	1088	1806	1397
LSAL_1963	5730	6863	5627	4954	8711	6961	6804	6138	7911	4646	5362	5219	5124	7400	5544	5993
LSAL_1960	77	0	0	50	52	0	0	104	72	0	39	0	79	56	56	72
LSAL_1961	1828	2131	2403	1520	1709	865	2091	1645	1636	1883	1673	1911	1461	1372	1852	1510
LSAL_1966	1021	1182	1037	1033	1020	182	862	641	1103	1189	1113	1020	920	1038	1217	717
LSAL_1967	405	341	422	346	306	285	431	369	360	516	368	391	339	402	425	379
LSAL_1964	367	348	284	216	398	0	315	386	313	164	0	331	179	282	290	275
LSAL_1965	1758	1822	1723	1065	1092	221	1533	1015	891	2091	1302	1614	1596	1117	1344	974
LSAL_118	0	0	0	0	0	0	0	0	0	0	0	0	0	0	0	0
LSAL_8719	0	0	0	0	0	0	0	0	0	0	0	0	0	0	0	0
LSAL_8158	0	0	0	0	0	0	0	0	0	0	0	0	0	0	0	0
LSAL_7389	1768	2162	2605	1924	2361	1208	1746	1643	1972	2226	2242	2194	2211	2018	2526	2010
LSAL_11878	0	0	0	0	17	0	0	0	19	34	0	0	19	23	18	0
LSAL_2100	1137	1076	899	789	1109	987	1275	1039	1254	749	852	694	884	1271	1011	1063
LSAL_8680	3784	3850	4204	3387	3362	920	3367	1962	4270	3646	3137	3829	2977	3805	3203	2208
LSAL_8681	5494	7268	6763	7264	7577	1050	4302	3228	6700	7049	6840	6280	7904	7396	8456	4554
LSAL_8682	83	128	85	55	61	27	29	44	103	87	81	62	119	133	66	81
LSAL_8683	3170	1811	3501	2635	2396	2824	2813	4441	1974	4262	2112	2375	4392	2735	2591	5099
LSAL_14419	726	821	616	682	653	251	653	617	692	648	534	558	775	802	828	516
LSAL_8685	0	0	0	40	0	0	0	0	0	0	0	0	0	0	0	0
LSAL_8159	0	0	0	0	0	0	0	0	0	0	0	0	0	0	0	0
LSAL_8687	0	0	0	0	0	0	0	0	0	0	0	0	0	0	0	0
LSAL_14415	36	51	52	22	89	49	42	66	63	71	54	78	32	74	28	57
LSAL_8689	0	0	0	0	0	0	0	0	0	0	0	0	0	0	0	0
LSAL_14417	2540	3864	3214	3056	4387	587	2390	2056	3178	3291	3081	2717	2589	3373	3263	1994
LSAL_14416	2101	1904	1836	1495	2324	847	1610	1398	2319	2240	1911	1983	1711	1648	2011	1321
LSAL_14411	771	580	664	639	775	670	645	673	652	684	535	679	574	647	516	566
LSAL_14410	1318	1342	1036	1182	1468	2389	1515	1766	1242	1466	1100	1029	842	1224	948	1500
LSAL_14413	6420	7171	6060	4672	6621	404	5196	3217	9661	10210	7000	9594	6789	7846	6325	3593
LSAL_14412	1423	1477	1332	1114	1300	436	1093	754	1282	1438	1372	1289	1152	1331	1283	744
LSAL_8939	986	1807	762	685	1249	264	1072	651	2329	1149	779	1511	1176	1970	859	1131
LSAL_12318	79	75	66	85	82	178	98	46	128	65	54	100	79	70	116	88
LSAL_12319	0	0	0	0	0	0	0	0	0	0	0	0	0	0	0	0
LSAL_12314	0	14245	13171	12370	0	6669	11776	9663	0	16862	12691	14628	12573	12748	11747	11135
LSAL_12315	0	0	0	0	0	0	0	0	0	0	0	0	0	0	0	0
LSAL_12316	70	119	42	0	26	0	282	155	35	13	81	90	202	91	53	134
LSAL_12317	138	155	139	154	83	0	90	46	157	216	213	155	150	71	164	56
LSAL_12310	30	33	14	23	0	19	0	14	10	0	0	0	0	18	0	0
LSAL_12311	299	343	228	229	237	281	239	185	275	265	0	0	325	393	69	202
LSAL_12312	2072	2413	2689	2334	2403	1496	2338	2209	2111	2321	2695	2501	2577	2298	2799	2147
LSAL_12313	0	0	0	0	0	0	0	0	0	0	0	0	0	0	0	0
LSAL_9377	2776	2896	2908	2469	2664	388	2643	1763	2843	2742	2670	2692	2555	2358	2870	1913
LSAL_3936	786	1188	974	1195	523	842	779	870	545	1121	959	1043	983	880	1107	847
LSAL_3935	0	0	0	0	0	0	0	0	0	0	0	0	0	0	0	0
LSAL_9374	24	19	0	0	0	0	0	0	0	0	0	20	0	0	35	0
LSAL_3933	124	175	180	127	217	41	179	148	186	253	115	151	153	152	181	162
LSAL_9372	0	0	0	1081	0	2581	0	0	0	0	0	0	1664	0	0	0
LSAL_9371	4187	4749	4471	4187	3781	2521	5102	5136	4255	5075	4702	4348	4752	3834	5029	4885
LSAL_9370	494	719	572	663	559	0	307	107	766	770	674	612	559	481	658	212
LSAL_2109	0	0	0	0	0	0	0	0	0	0	0	0	0	0	0	0
LSAL_3939	0	0	0	17	0	0	0	0	86	50	0	56	0	63	36	19
LSAL_4218	0	0	0	0	0	0	0	0	0	0	0	0	0	0	0	0
LSAL_14183	5849	6162	5178	4537	5429	3076	5732	5883	7122	5931	4810	6017	5548	5323	4970	4815
LSAL_7012	530	485	509	440	498	610	558	598	405	572	467	382	521	441	612	422
LSAL_14182	33921	43268	28437	23370	39922	13868	34420	26562	47177	26514	29315	27940	21451	39010	27457	21153
LSAL_12633	136	817	709	284	352	339	312	462	932	5007	282	317	547	580	472	5627
LSAL_2442	0	0	0	0	0	0	29	0	0	8	0	0	19	31	8	11
LSAL_8930	0	0	0	0	0	0	0	0	0	0	0	0	0	0	0	0
LSAL_12632	14590	15572	11763	10648	17823	4997	11224	11421	17645	21116	11644	15749	14048	18942	11869	11700
LSAL_8976	1188	1047	1016	1041	1069	566	0	1113	1085	1033	953	0	1146	1069	1125	1271
LSAL_8977	0	0	0	0	0	0	0	0	0	0	7	0	0	0	3	0
LSAL_8974	64793	84004	148310	96524	126342	186305	95849	150938	153994	154586	152425	146370	118523	125581	135480	154531
LSAL_8931	995	950	739	658	1179	394	1022	838	1446	1021	880	859	789	1364	736	644
LSAL_8972	0	0	0	0	0	0	0	0	0	0	0	0	0	13	0	0
LSAL_8973	1132	1218	1092	995	1027	709	1110	942	1099	1249	983	948	881	1194	1159	876
LSAL_8970	0	0	0	0	12	0	0	0	0	0	0	0	0	0	0	0
LSAL_8971	0	0	0	0	0	0	0	0	0	0	0	0	0	0	0	0
LSAL_8936	0	0	0	0	0	0	13	0	0	0	0	0	62	0	98	67
LSAL_8978	0	0	0	0	0	0	0	0	0	0	0	0	0	0	0	0
LSAL_8979	1860	2449	2067	1636	1863	882	1888	1905	2227	2031	1599	1756	1662	1685	1879	1620
LSAL_13942	0	0	0	0	0	0	0	0	0	0	0	0	0	0	0	0
LSAL_9089	53	107	30	69	37	0	29	51	95	67	43	71	81	76	83	76
LSAL_9088	759	0	867	834	589	0	631	426	0	1372	927	1025	0	818	0	0
LSAL_13231	0	0	6	0	2	0	9	0	0	13	5	0	7	8	17	13
LSAL_9085	401	562	385	625	514	165	385	579	377	590	449	396	592	499	518	498
LSAL_9084	443	454	455	379	471	508	495	584	404	550	360	392	520	488	416	471
LSAL_9087	1676	1890	1809	1395	1735	2017	1807	1850	1939	1690	1706	1863	1493	1663	1713	1792
LSAL_8935	72	153	318	153	280	49	100	77	137	0	0	185	115	212	335	157
LSAL_9081	43	64	46	101	67	296	29	65	151	148	45	77	118	261	74	133
LSAL_13232	583	1001	1237	1030	791	581	635	614	1500	674	561	1097	749	1052	1161	717
LSAL_9083	261311	197267	271735	140999	210499	145871	206624	216681	127569	223904	261567	226591	249264	206772	224050	268154
LSAL_9082	2329	2702	2431	1961	2867	51	2011	1048	2849	2514	2162	2222	1949	2134	2269	1322
LSAL_14675	1099	1108	913	750	1156	0	1146	1103	1324	965	738	874	797	1117	946	826
LSAL_15098	0	0	0	0	0	0	0	0	0	0	0	0	0	0	0	0
LSAL_15099	0	0	0	0	0	0	4	0	0	9	0	0	0	0	0	6
LSAL_1022	34	0	0	34	0	0	0	0	50	0	34	0	0	26	0	0
LSAL_15092	1051	1212	1045	823	972	525	1240	1133	1403	1141	1032	1225	863	1020	958	867
LSAL_15093	1896	1682	1457	1791	1983	501	1666	1346	1947	1332	1391	1482	1552	2146	1596	1228
LSAL_15090	0	0	0	0	0	0	0	0	0	0	0	0	0	0	0	0
LSAL_15091	0	0	0	103	119	0	119	124	0	0	0	65	53	105	81	0
LSAL_15096	0	29	4	0	24	0	0	15	0	0	14	5	16	16	0	13
LSAL_14677	0	0	0	0	0	0	0	0	37	0	0	0	0	0	0	0
LSAL_15094	288	446	350	81	120	217	127	222	393	380	262	327	313	405	550	209
LSAL_13235	107	115	113	163	142	158	152	90	191	103	117	147	86	105	110	134
LSAL_1020	0	0	0	0	0	0	0	0	0	0	0	0	0	0	0	0
LSAL_5505	1274	1411	1179	1184	1281	0	1451	1477	1332	1257	1012	1241	1299	1391	1144	1191
LSAL_13236	595	513	575	526	662	0	569	264	766	791	597	522	562	783	595	566
LSAL_1027	0	0	0	7	0	0	0	0	0	0	0	0	0	0	0	0
LSAL_13945	3483	3905	3639	3462	3921	1589	3096	2999	3929	4579	3711	3469	3757	3785	3986	3375
LSAL_1026	1172	1661	2854	1382	1324	1347	1094	1133	1112	1882	1037	1673	1103	810	1502	1487
LSAL_9376	0	0	0	0	2	0	0	0	0	0	0	0	0	3	0	0
LSAL_1025	783	753	0	601	520	695	1056	919	775	710	589	633	571	620	490	583
LSAL_14672	1145	1615	1323	1477	1663	995	1228	1768	1179	1529	1328	1442	1443	1458	1852	1591
LSAL_9885	1707	1609	1418	1659	1197	3016	2025	1892	1703	2424	1652	1913	1622	1488	1567	1998
LSAL_9884	101	0	0	0	47	99	0	169	0	140	0	104	0	63	0	124
LSAL_9887	2903	3366	2684	2743	3222	1640	3103	2238	3365	3051	2606	2877	2733	2846	3124	2365
LSAL_9886	31	31	20	29	15	0	11	2	14	18	16	19	6	30	12	4
LSAL_9881	584	416	331	257	333	21	342	271	457	336	286	333	376	361	282	220
LSAL_9880	83432	72479	64329	56117	67360	103707	96099	97466	84013	78787	67594	83078	59588	66257	54170	69089
LSAL_9883	844	790	799	683	708	493	572	729	586	401	685	452	466	412	1600	529
LSAL_9882	72	42	19	47	52	0	73	78	73	64	23	53	29	95	39	57
LSAL_9889	0	0	8	0	451	789	0	0	0	0	0	0	0	0	0	0
LSAL_9888	13768	10136	7566	7718	7799	8954	13379	11490	12121	10178	8207	8296	9197	9136	8601	9458
LSAL_1028	13	22	14	14	18	8	14	14	14	11	14	18	9	15	13	6
LSAL_2909	356	415	387	447	474	395	331	0	468	0	254	306	202	0	415	384
LSAL_12541	989	1090	950	983	1132	370	769	593	1001	1112	755	1105	610	751	956	627
LSAL_12540	375	439	362	388	400	35	389	208	502	409	306	398	373	446	356	331
LSAL_3945	3801	3499	3403	4298	3145	4261	4598	4421	2871	4275	3901	3598	4612	3114	3667	4413
LSAL_12543	973	1297	1061	1383	1516	997	1176	1215	1144	1098	1002	794	601	615	1245	936
LSAL_10624	1100	1326	1303	1214	1189	545	980	1062	1266	1420	1072	1085	1063	1133	1123	931
LSAL_12542	0	0	0	0	0	0	0	0	0	0	0	0	0	0	0	0
LSAL_7108	0	73	134	115	168	64	128	55	139	138	60	0	61	54	112	106
LSAL_7109	15	55	0	0	0	0	62	82	0	0	40	73	27	0	31	0
LSAL_2466	0	0	0	0	0	0	0	0	0	0	0	0	0	0	0	0
LSAL_2467	570	527	751	627	608	70	670	444	689	730	592	496	671	594	675	395
LSAL_7104	1809	1955	1929	1414	1775	2217	2763	2417	2129	1701	1670	1530	1223	1463	1554	1412
LSAL_7105	17280	20302	17170	12982	19657	3537	15892	10527	23677	20146	15100	19335	16634	25704	18753	11834
LSAL_2462	0	0	0	0	0	0	0	0	0	0	0	0	0	0	0	0
LSAL_2463	15475	15238	14384	16143	13987	33343	19533	23845	11922	15260	11051	11018	14502	14019	16653	16843
LSAL_2460	5381	7583	6461	4355	4264	626	4756	3444	5696	6378	5800	5761	5695	5639	4953	3313
LSAL_12012	164	148	134	83	117	242	183	191	124	120	49	84	75	81	182	124
LSAL_3992	0	0	0	0	0	0	0	0	0	0	0	0	0	0	0	0
LSAL_12547	0	0	0	0	0	0	0	0	0	0	0	0	10	12	0	0
LSAL_6518	0	0	0	7	3	0	0	0	1	0	0	0	0	0	2	4
LSAL_6519	4261	4618	3644	3419	3185	1491	4395	3555	5217	4854	3778	3795	3556	3981	3681	3091
LSAL_6516	27	34	27	53	32	133	6	56	4	13	23	15	26	10	34	23
LSAL_6517	4480	5563	4573	3998	4311	2508	4352	3665	4644	5106	4135	4144	4094	4188	4594	3901
LSAL_6514	232	275	282	294	388	0	248	113	273	229	293	172	69	102	240	150
LSAL_6515	1118	1205	1256	948	1403	1059	1178	1203	1155	1010	967	1108	1170	1257	1111	1156
LSAL_6512	103	88	121	0	176	0	60	30	137	142	80	90	90	151	86	35
LSAL_6513	0	0	0	0	0	0	0	0	0	0	0	0	0	0	0	0
LSAL_6510	0	0	8	0	0	0	0	0	0	0	0	28	0	0	0	0
LSAL_6511	0	0	0	0	0	0	0	0	0	0	0	0	0	0	0	0
LSAL_10318	8632	10497	9172	7054	10402	3905	8331	6154	10298	8719	7191	7372	7256	8995	8435	6257
LSAL_10319	2001	4036	3338	2826	3215	0	1745	996	4855	3185	2805	3069	2574	4451	3568	1332
LSAL_10316	1625	1859	1928	1418	2120	971	1826	1645	1899	1675	1595	1689	1345	1297	1697	1657
LSAL_10317	66	78	0	52	44	0	0	72	111	74	45	72	28	44	48	66
LSAL_10314	2888	2659	2763	2375	2699	2803	2930	2673	2919	2941	2229	2521	2492	2984	2734	2596
LSAL_10315	867	935	656	617	594	659	957	970	910	761	623	631	825	830	761	732
LSAL_10312	0	3111	0	0	0	2714	0	0	0	2830	2466	0	0	0	3430	3556
LSAL_10313	3908	5607	4808	4145	4720	301	3566	1873	6215	6119	5243	5544	4128	5054	5271	2650
LSAL_10310	1307	1609	1076	946	1258	589	1353	1136	1436	1381	641	1179	1194	1423	679	1157
LSAL_10311	2232	3501	4454	3483	2533	0	1934	2637	2199	2110	3980	4551	2373	2613	2740	2136
LSAL_3943	1438	1424	1376	1314	1411	1093	1491	1348	1334	1288	1032	1133	1299	1280	1383	1408
LSAL_13542	4677	5223	5187	4198	5247	1020	4228	2542	5743	5619	4584	4874	4469	5120	5152	3128
LSAL_7648	0	0	0	0	0	0	0	0	0	0	0	0	0	0	0	14
LSAL_2682	0	0	0	0	0	0	0	0	0	0	0	0	0	0	0	0
LSAL_3182	1671	1934	2155	1664	1648	403	1596	1235	1579	1620	1637	1663	1928	1540	1784	1167
LSAL_2680	2120	1554	1405	1336	1648	2401	2492	2225	1322	1209	1134	1018	1767	1514	1640	1727
LSAL_2681	2833	2939	3145	2749	2629	2891	3204	3309	2931	2687	2792	3279	2688	2720	2897	3168
LSAL_2686	0	0	0	0	0	0	0	0	0	0	0	0	0	0	0	0
LSAL_2687	0	0	0	0	8	0	0	0	0	0	0	0	0	0	0	0
LSAL_2684	348	357	376	326	404	385	345	381	376	397	367	397	269	320	437	370
LSAL_286	6	0	10	2	0	2	6	9	2	0	0	4	16	0	6	3
LSAL_11401	136	197	153	170	203	19	142	127	243	142	131	87	62	91	184	127
LSAL_11956	145	147	132	78	143	0	47	14	228	125	73	119	111	136	80	48
LSAL_2688	2427	2702	1895	1903	2740	1660	2634	2038	2844	2094	1673	1836	1912	2838	1785	1761
LSAL_11954	4477	5912	5708	5060	4128	555	4453	2394	6710	6420	5564	5459	4977	5186	5426	3468
LSAL_11405	381	488	404	445	426	186	416	286	414	418	394	446	472	456	487	457
LSAL_285	0	0	0	0	0	0	0	0	0	0	0	8	0	0	0	0
LSAL_11407	1832	2098	2037	1598	1854	230	1794	1364	1968	2002	1512	1706	1614	1435	1908	1287
LSAL_11950	1325	712	729	586	826	0	1328	1144	1047	1043	608	903	621	993	729	862
LSAL_7645	1896	2036	1648	1654	1770	1417	2053	2205	1460	1791	1645	1582	2057	1616	2289	1917
LSAL_3181	0	110	0	149	0	0	0	36	156	0	167	139	0	0	0	77
LSAL_3940	2269	2583	2738	2464	2945	1042	2229	1907	3051	2547	2463	2316	2084	2243	2569	2197
LSAL_9375	767	928	637	701	616	480	933	702	917	667	624	666	493	593	699	715
LSAL_8164	2965	3046	3158	2552	3322	623	2814	2015	3302	3045	2253	2919	2766	3192	2761	2412
LSAL_3186	1220	1184	1495	1211	1512	0	0	0	1183	1380	1337	940	1315	1140	1586	740
LSAL_7647	163	289	188	109	157	57	83	30	361	332	295	354	199	384	212	53
LSAL_282	0	0	0	0	0	0	0	0	0	0	0	0	0	0	0	0
LSAL_7646	0	0	0	0	0	0	0	2	0	3	0	1	0	0	0	0
LSAL_4419	537	579	560	510	539	380	519	521	411	650	498	493	656	340	632	474
LSAL_281	0	0	0	0	0	0	0	0	0	0	0	0	0	0	3	0
LSAL_8161	406	552	447	479	476	0	457	212	536	556	442	450	404	530	486	220
LSAL_3185	20	31	0	76	14	0	15	0	35	27	24	25	28	50	23	0
LSAL_6733	65	35	92	57	0	0	38	15	43	17	73	77	0	34	42	38
LSAL_8160	0	0	0	0	0	0	0	0	0	0	0	0	0	0	0	0
LSAL_1799	3303	3448	2961	2735	3520	1684	3105	2429	3662	3112	2900	2799	2768	3562	2999	2552
LSAL_1798	166	0	0	0	205	26	185	0	0	121	0	162	140	0	0	149
LSAL_3941	2294	1995	1958	1831	2228	1596	2343	3173	2843	2191	1553	3217	1691	2287	1748	2053
LSAL_13548	3149	5380	5680	4307	5439	312	2816	1815	4833	5812	5634	5188	4757	4609	6480	3491
LSAL_1791	61	129	118	242	86	121	0	170	130	177	249	74	179	43	185	229
LSAL_1790	28	8	1	0	4	4	13	30	21	0	3	3	6	0	15	4
LSAL_1793	134	785	143	125	0	0	255	39	380	416	153	130	652	73	275	383
LSAL_1792	80	0	162	94	148	0	148	101	112	0	0	82	108	205	81	0
LSAL_1795	883	896	495	0	531	948	624	707	637	551	0	548	488	524	734	542
LSAL_1794	787	1033	1108	791	1448	857	871	758	1090	1019	997	1317	859	1499	1328	850
LSAL_1797	2613	2851	2464	2288	3331	965	2676	2030	3203	2548	2221	2114	2637	3209	2642	2307
LSAL_1796	451	645	639	463	527	117	479	208	616	598	513	478	357	334	593	393
LSAL_4418	0	0	0	8	0	0	0	0	0	0	0	0	0	2	0	0
LSAL_10702	117	96	83	86	144	0	111	67	174	144	87	143	114	177	144	99
LSAL_4451	1910	2305	2186	1772	2030	0	1678	1124	2415	2533	2022	2101	1848	2584	2121	1459
LSAL_4450	218	276	252	272	151	108	361	217	274	417	383	367	187	315	319	218
LSAL_3333	1598	1897	1488	1515	1272	1034	1909	2050	1661	1224	1602	1549	1166	1673	1853	988
LSAL_3332	155	112	168	158	224	96	130	70	138	227	105	111	122	148	179	207
LSAL_3335	4874	5328	5908	4767	6482	3087	4877	4729	5231	4845	4895	5251	5346	5311	5563	4963
LSAL_3334	0	0	0	0	0	0	0	0	0	0	0	0	0	0	0	0
LSAL_4457	345	570	371	237	707	415	317	353	545	554	322	559	472	718	463	387
LSAL_4456	4966	6353	5620	4373	6464	1075	4912	3646	7437	6025	5480	5761	4587	6106	4698	3534
LSAL_4459	1055	1161	1080	976	1362	783	1043	1127	1314	1193	961	1122	857	1197	1014	890
LSAL_4458	0	0	0	0	0	0	0	0	0	0	0	0	0	0	0	0
LSAL_3485	0	0	0	0	0	0	0	0	0	0	0	0	0	0	0	0
LSAL_10706	0	0	0	3	0	0	0	0	0	0	0	0	0	0	0	0
LSAL_3483	48	65	59	32	28	26	31	38	45	0	61	55	32	42	76	38
LSAL_3482	0	0	0	0	0	0	0	0	3	13	4	0	18	0	0	0
LSAL_3481	314	423	330	228	531	101	373	320	646	703	345	947	615	759	413	380
LSAL_3480	0	0	0	0	0	0	350	0	0	0	0	0	0	0	0	0
LSAL_2058	338	0	178	0	0	359	256	558	261	360	0	0	367	387	471	0
LSAL_2668	10	7	6	4	4	0	15	3	14	2	8	5	5	17	7	6
LSAL_1429	3740	4640	4923	3823	4770	0	2199	1213	4096	5369	4712	4290	4133	4608	5292	2082
LSAL_1428	529	650	514	408	464	365	552	686	535	627	439	463	437	535	562	540
LSAL_1427	842	825	798	673	879	294	739	625	718	626	648	620	699	783	764	612
LSAL_1426	317	287	249	249	393	811	389	460	398	372	316	319	171	173	334	298
LSAL_1425	2307	2495	2434	2437	2776	2357	2567	1984	2418	2413	1957	2064	1539	1602	2813	2267
LSAL_1424	2666	2661	2323	2031	2351	1179	2633	2631	2348	2573	2310	1756	2221	2180	2309	2259
LSAL_1423	44	23	0	0	115	0	45	0	21	23	11	0	39	16	0	13
LSAL_1422	1364	1687	1845	1456	1788	456	1239	958	1530	1629	1437	1630	1610	1668	1845	1182
LSAL_1421	1411	1172	1364	1329	1242	1038	1512	1318	1277	1204	1070	1030	1126	760	1450	1136
LSAL_1420	2317	2712	3113	2446	1383	1534	3027	2539	1906	1836	3256	2770	2740	1673	3128	2238
LSAL_788	3242	2494	1753	1818	2078	1463	3490	2846	2588	2627	1902	2015	2220	2248	2083	2354
LSAL_789	5751	9725	6500	8086	5496	6934	9500	8252	10606	8857	7173	7510	9252	8981	8043	8778
LSAL_838	1187	1673	1208	1199	1203	1177	1636	1651	1474	1238	775	926	886	1665	642	1246
LSAL_839	129	163	172	73	174	0	101	60	299	279	60	309	145	249	126	105
LSAL_782	124	179	297	227	272	0	92	280	235	175	266	170	219	173	179	170
LSAL_783	0	0	44	0	0	0	0	0	0	0	0	0	9	0	0	0
LSAL_836	36	0	36	25	59	0	9	17	0	24	30	40	21	10	32	29
LSAL_837	787	796	633	612	1082	483	815	732	917	833	591	577	628	773	908	759
LSAL_786	904	942	961	986	747	1244	948	985	822	749	652	646	962	812	942	948
LSAL_831	3898	5458	5180	3719	5092	647	3682	2025	4523	5237	4647	5563	3843	6387	4908	3616
LSAL_784	936	1477	1247	1097	978	97	720	524	1341	1248	1211	1568	968	1334	1575	700
LSAL_833	659	1079	549	329	417	289	558	374	381	685	308	550	521	284	116	279
LSAL_3155	259	479	371	289	325	0	243	62	432	259	381	325	147	178	448	97
LSAL_3154	0	0	0	0	0	0	0	0	0	0	0	0	0	0	0	0
LSAL_3157	1971	1065	958	836	739	644	1598	1299	970	1703	607	523	930	1003	904	633
LSAL_3156	92464	70960	59468	59071	64774	106063	106906	98088	73787	67265	53650	68509	64607	67992	54578	71297
LSAL_3151	1227	1711	1898	1177	1175	587	1337	1385	1571	1329	1682	1508	1613	1235	1416	1220
LSAL_12495	0	0	0	0	0	0	0	0	0	0	0	0	0	0	0	0
LSAL_3153	3847	4530	3229	2227	3633	1383	3956	3715	5959	5287	4097	5410	4232	5439	4181	3941
LSAL_3152	2048	2691	2819	2555	3370	59	1390	591	2263	2509	2088	1557	1672	2070	2781	774
LSAL_9256	108	200	136	277	365	0	119	151	189	110	251	197	0	261	206	90
LSAL_3159	0	0	0	0	0	0	0	0	0	0	0	0	0	0	0	0
LSAL_3158	9980	8434	6196	6329	7459	5176	10787	8210	9868	7527	6127	7018	6274	7678	6862	6149
LSAL_14297	372	496	301	289	592	118	371	230	490	529	389	415	386	396	502	332
LSAL_13836	698	846	732	658	700	1007	982	1059	896	796	627	616	617	914	808	838
LSAL_13837	0	0	0	0	0	0	0	0	0	0	0	4	0	0	0	0
LSAL_13834	0	0	0	0	0	0	0	0	0	0	0	0	0	0	0	0
LSAL_13835	1333	1515	1605	791	944	843	1380	1511	1208	985	1184	1133	1092	1008	1549	979
LSAL_13832	1242	1078	1026	1023	876	1883	1663	2172	1189	1367	977	1256	1165	802	1013	1357
LSAL_13833	2666	3073	2579	2156	1530	913	2377	1630	2589	2333	1578	2010	2472	2650	2254	1877
LSAL_13830	471	439	567	505	460	200	349	572	308	617	720	675	617	538	489	446
LSAL_13831	1245	1082	1247	1192	1273	0	1389	0	1146	1002	1050	1015	0	1063	0	0
LSAL_4414	7050	10164	6520	9322	5757	7931	5934	8576	6192	8620	7265	7564	8674	10292	8305	8154
LSAL_10503	3468	4469	2987	2679	4099	283	3134	1839	5150	4668	2787	4802	4116	6527	3251	3155
LSAL_13838	4125	5045	5534	3660	4872	1600	4358	2800	4584	4626	4702	4658	4026	4175	4922	3406
LSAL_13839	0	0	0	0	0	0	0	0	0	0	0	0	0	0	0	0
LSAL_168	0	0	0	0	0	0	0	0	0	0	0	0	0	0	0	0
LSAL_169	0	0	5	0	0	0	0	0	0	0	0	0	0	0	0	0
LSAL_166	27	0	36	26	0	0	0	26	0	0	9	0	0	0	7	0
LSAL_167	0	0	0	0	0	0	0	0	0	0	0	0	0	0	0	0
LSAL_164	0	0	0	0	0	0	0	0	0	0	0	0	0	0	0	0
LSAL_165	26	42	21	0	84	0	110	26	222	82	0	89	81	155	79	42
LSAL_162	0	0	0	0	0	0	0	0	0	0	0	0	0	0	0	0
LSAL_163	0	0	0	0	0	0	0	0	0	0	0	0	0	0	0	0
LSAL_160	0	0	0	0	0	0	0	0	0	0	0	0	0	0	0	0
LSAL_161	0	0	0	0	0	0	0	0	0	0	0	0	0	0	0	0
LSAL_11112	829	957	1077	853	618	557	908	700	667	827	797	760	880	700	1006	710
LSAL_2903	258	0	257	0	107	360	138	0	61	0	0	98	96	233	0	67
LSAL_10502	2573	3144	3260	2789	3469	1119	2600	2037	3297	2968	2650	2741	2965	3210	3293	2265
LSAL_9923	9446	10544	8564	8261	10432	934	8164	4281	14611	10084	7629	8961	8689	11738	8951	6122
LSAL_3423	0	0	0	0	0	0	0	0	0	0	0	0	0	0	0	0
IoA-00_1.8473	3027	0	0	0	0	0	0	0	0	0	0	0	0	0	0	0
LSAL_10680	0	0	0	0	0	0	0	0	0	0	0	0	0	0	0	0
LSAL_2902	168378	222825	179830	202802	220145	85022	162239	154325	183870	219688	167146	173167	221587	238640	209580	138399
LSAL_3994	939	1126	729	877	1140	62	646	380	800	898	648	552	618	1100	755	422
LSAL_14266	14	12	0	11	44	0	12	31	6	44	17	12	17	40	13	4
LSAL_4519	0	10	0	0	18	0	29	16	28	10	10	12	0	0	19	8
IoA-00_1.4962	30	0	0	0	0	0	0	0	0	0	0	0	0	0	0	0
LSAL_10681	195	216	215	207	193	0	159	80	187	251	187	237	236	141	161	117
LSAL_5416	1125	1091	652	490	685	362	1202	686	1465	1150	630	1625	692	1070	812	767
LSAL_5417	438	371	310	397	391	750	440	605	376	353	226	228	342	356	396	476
LSAL_5414	124	111	106	107	109	55	90	77	112	94	152	87	81	110	139	67
LSAL_7488	1694	2293	2042	1812	2003	605	1474	1278	2768	1886	1835	1951	1565	2026	1930	1382
LSAL_5412	0	2	0	0	0	0	0	0	0	0	0	0	0	0	0	0
LSAL_5413	0	0	0	0	0	0	0	0	0	0	0	0	0	0	0	0
LSAL_5410	0	0	0	0	0	0	0	0	0	0	0	0	0	0	0	0
LSAL_5411	0	0	37	0	60	345	65	33	0	0	41	0	0	34	0	0
LSAL_7483	592	861	649	752	877	39	578	378	766	709	643	738	301	376	782	484
LSAL_7482	1647	1904	1717	1419	1819	399	1694	1363	1992	2123	1458	1448	1807	1810	1721	1618
LSAL_7481	0	0	0	0	0	44	0	0	0	0	0	0	0	0	0	0
LSAL_7480	0	0	0	5	7	0	3	0	4	4	0	5	0	1	9	0
LSAL_7487	534	619	559	574	587	43	398	277	785	1021	524	607	586	660	596	352
LSAL_7486	240	287	285	185	222	263	290	146	206	187	151	261	187	203	248	208
LSAL_5418	0	0	0	0	0	0	0	0	0	0	0	0	0	0	0	0
LSAL_5419	0	0	0	0	40	0	0	0	97	0	0	0	0	0	0	0
LSAL_10682	33	25	0	0	66	0	21	0	0	0	0	58	48	0	41	25
LSAL_12128	0	0	0	0	0	0	0	0	0	0	0	0	0	0	0	0
LSAL_1889	84	75	111	83	96	86	67	74	75	126	72	68	55	57	89	63
LSAL_1070	853	887	753	653	883	885	1030	1194	978	811	769	774	818	1069	974	804
LSAL_1885	275	409	373	249	405	43	226	164	316	327	0	245	241	210	262	144
LSAL_1884	494	551	615	374	500	66	437	222	585	642	551	478	591	465	586	350
LSAL_12121	58	90	124	94	169	0	60	20	133	112	107	104	131	117	97	55
LSAL_12120	0	0	0	0	0	0	0	0	0	0	0	0	0	0	0	0
LSAL_12127	1200	1664	1155	1022	1398	539	1139	1125	1530	1417	1577	1680	1149	1401	1346	903
LSAL_12126	537	909	596	574	656	72	642	612	687	722	752	605	542	978	836	603
LSAL_12125	36	95	54	34	51	0	26	12	113	78	44	47	46	53	75	22
LSAL_1882	1027	1255	1003	926	1273	318	1063	962	966	903	709	716	786	862	1068	920
LSAL_6688	7293	9052	6392	6021	9819	3266	6152	5447	14107	13106	6834	11745	7536	10291	7070	8258
LSAL_6689	1398	1521	1573	1181	1804	119	1176	699	1609	1380	1364	1402	1167	1459	1351	804
LSAL_6686	15	53	31	0	25	0	0	0	22	32	38	39	31	50	40	16
LSAL_6687	39135	26080	21382	24999	29331	62152	41923	43076	24998	23723	20108	21261	31921	32933	25422	34467
LSAL_6684	5240	5451	4733	4274	6666	3585	5170	4931	5394	5192	4106	4589	4710	5390	4747	3996
LSAL_6685	1322	1724	2176	1524	1927	946	1570	1461	2345	2761	1916	2008	2167	1605	2197	1818
LSAL_6682	0	0	0	0	0	0	0	0	0	0	0	0	0	32	0	0
LSAL_6683	815	789	785	770	714	464	1086	866	602	980	872	947	812	751	733	854
LSAL_6680	80	99	57	0	27	0	32	0	71	78	83	70	55	56	103	0
LSAL_6681	0	0	0	0	0	0	0	0	0	0	0	0	0	0	0	0
LSAL_10683	0	0	0	0	0	0	0	0	0	0	0	0	0	0	0	0
LSAL_3817	30	44	19	23	53	14	44	19	38	53	0	51	38	0	0	0
LSAL_8763	0	0	0	0	0	0	17	0	0	0	0	0	0	0	0	0
LSAL_8762	344	362	394	418	306	0	294	79	400	604	366	310	518	265	447	265
LSAL_8761	187	153	97	56	219	0	97	0	150	55	0	92	91	131	81	99
LSAL_8760	13021	18602	19038	14838	21399	9651	15088	13786	13250	18020	19011	15866	18721	19105	20916	16358
LSAL_8767	0	0	0	0	0	556	0	0	0	1301	0	0	0	0	0	0
LSAL_8766	13556	5274	7226	0	9792	4080	9002	10522	6359	10301	10792	11076	9274	9338	9467	11113
LSAL_8765	1853	1798	1442	1303	1867	1089	2011	1725	2047	1745	1408	1468	1428	1608	1598	1644
LSAL_8764	0	26	0	0	27	0	0	7	27	0	14	0	0	9	34	0
LSAL_8769	448	502	245	291	859	173	460	465	665	379	251	208	493	1111	311	428
LSAL_8768	48	40	82	88	115	32	55	77	50	73	84	87	89	89	55	115
LSAL_10492	1186	1396	1354	1206	1238	573	1140	973	825	1302	1392	1005	1217	1103	1566	842
LSAL_6296	443	424	207	291	367	537	477	526	416	430	289	469	256	332	315	352
LSAL_9805	2547	2833	2222	1959	2329	4062	3173	3406	2710	2456	2137	2319	2409	2394	2293	2767
LSAL_13859	578	569	452	586	590	62	575	395	557	570	553	441	495	721	710	326
LSAL_10685	287	116	114	124	182	136	394	315	459	312	207	333	403	499	234	377
LSAL_9804	0	0	0	0	0	0	0	0	0	0	0	0	0	0	0	0
LSAL_1229	517	0	1928	4617	4009	3529	1164	2247	732	1965	2709	13723	2460	17244	10410	6755
LSAL_1228	19	23	6	5	0	0	20	0	11	21	15	12	29	30	43	0
LSAL_1221	4568	5731	5740	5225	4854	1363	4291	3837	5308	6202	4485	6623	5266	5679	4630	4599
LSAL_1220	169	146	117	104	187	166	176	163	152	163	118	131	80	125	118	176
LSAL_10686	680	635	589	496	589	62	610	439	504	756	441	482	393	565	551	470
LSAL_1222	0	0	0	0	0	0	0	0	0	0	0	0	0	0	0	0
LSAL_1225	0	107	395	341	69	412	0	215	0	289	234	279	371	355	112	69
LSAL_1224	31	32	27	37	42	0	29	23	42	35	10	32	28	74	0	0
LSAL_1227	1836	2031	1682	1521	1878	411	1702	1107	1954	2103	1579	1653	1951	1887	1732	1207
LSAL_1226	583	735	536	423	480	680	781	856	780	716	505	612	414	426	430	619
LSAL_15268	881	831	718	704	629	1239	1049	1119	1037	999	768	865	718	743	777	911
LSAL_1315	1612	1036	1690	1380	1835	226	1325	1118	1218	1569	1156	683	1497	1091	1674	1380
LSAL_9258	53	0	0	0	85	19	0	35	0	0	0	80	0	69	70	60
LSAL_7952	791	189	385	189	417	611	653	727	385	699	392	418	354	318	468	500
LSAL_14208	38959	31581	26378	23872	29284	54410	44377	49696	33446	31840	27565	31133	26771	30182	24247	32152
LSAL_14209	0	0	0	0	0	0	0	0	0	0	0	0	0	0	0	0
LSAL_14758	112	159	173	127	161	0	171	114	272	270	237	316	180	0	233	132
LSAL_5309	0	0	0	0	0	0	0	0	27	0	0	0	0	0	0	0
LSAL_14200	6347	5904	5073	4550	5003	2321	5525	4774	5591	5889	4850	4350	5547	5622	5484	4664
LSAL_14201	0	0	0	0	6	0	0	0	0	0	0	0	0	0	0	0
LSAL_14202	2162	2185	1912	1751	1936	1233	2243	1668	2326	2244	1777	1894	1931	2133	1949	1541
LSAL_14203	0	0	0	0	0	0	0	0	0	0	0	0	0	0	0	0
LSAL_14204	4012	4542	3679	4177	4707	2235	4370	3708	3859	4101	3735	3471	4803	4530	5306	4079
LSAL_14205	0	0	0	0	0	0	0	0	0	0	0	0	0	0	0	0
LSAL_14206	0	1488	1661	1330	1100	0	457	0	1079	1492	1523	1608	1008	1154	1248	634
LSAL_14755	18	33	32	32	44	0	3	0	39	29	27	50	54	26	46	10
LSAL_1162	0	7	0	44	39	0	18	0	0	31	19	0	19	31	5	0
LSAL_1163	8660	5564	4184	4900	5571	7131	8998	8098	5579	5121	3319	3807	6754	6575	5735	6887
LSAL_1160	4760	5356	5426	5133	5739	1522	4905	3533	5661	7228	4528	6179	7398	6297	5026	4669
LSAL_1161	0	0	0	3	0	0	0	0	0	0	0	0	0	0	0	0
LSAL_1166	0	0	0	2	0	0	0	0	0	0	0	0	0	0	0	0
LSAL_1167	0	0	23	26	0	100	0	14	16	13	10	20	10	0	6	17
LSAL_1164	22	0	0	0	0	0	70	0	0	0	0	0	0	0	0	0
LSAL_1165	785	741	587	922	598	937	779	1140	782	652	601	788	553	628	642	1022
LSAL_1168	755	637	587	483	731	443	673	631	777	562	565	482	475	659	525	516
LSAL_1312	383	0	402	0	0	0	0	114	487	0	0	298	0	0	378	0
LSAL_9140	628	609	493	634	575	326	611	382	592	539	471	560	540	650	576	389
LSAL_9141	119829	123644	83619	99662	95334	25571	95055	100250	138183	124432	107755	108214	114647	109184	112788	65010
LSAL_9410	26	0	0	0	0	0	0	0	0	0	0	0	0	0	0	0
LSAL_9411	0	0	0	0	0	0	0	0	0	0	0	0	0	0	0	0
LSAL_9144	5399	7010	6138	5602	4822	5254	5466	6103	6001	5731	5004	5660	5974	6551	5881	5149
LSAL_9417	0	0	0	0	0	0	0	0	0	0	0	0	0	0	0	0
LSAL_9414	7638	9319	8697	8290	9231	7800	8800	10133	8383	11175	5563	5456	10208	12031	10318	12523
LSAL_9147	19098	16279	14953	14391	18794	6239	18465	17928	26017	18495	15827	14850	12974	21123	17227	10779
LSAL_9148	214	350	327	206	373	45	412	249	367	322	267	293	293	306	349	304
LSAL_4296	0	0	0	0	0	0	0	0	0	0	0	0	0	0	0	0
LSAL_9418	530	533	482	414	423	211	371	525	498	474	523	440	463	402	508	415
LSAL_9419	57	116	97	98	98	0	24	25	147	124	40	95	98	98	90	54
LSAL_5300	44	74	51	44	0	0	38	0	70	129	43	45	87	66	57	58
LSAL_5301	1024	590	621	489	896	428	1313	905	626	1434	253	391	865	911	357	971
LSAL_75	47	40	25	44	26	0	0	0	29	0	25	0	0	31	10	20
LSAL_1318	1815	2556	2600	2163	2109	180	1647	1040	2749	2737	2319	2567	2131	2359	2419	1603
LSAL_5304	0	0	0	42	0	0	0	0	0	0	0	0	79	0	0	0
LSAL_595	2063	3113	2498	2112	2218	92	1541	639	3595	3446	2927	2895	2057	2797	2596	942
LSAL_5305	62	103	109	76	122	101	61	61	98	113	70	91	85	47	77	70
LSAL_10125	34	49	36	29	48	5	19	30	26	30	35	42	33	29	38	41
LSAL_10124	654	481	451	502	598	229	576	355	546	509	347	523	410	422	576	309
LSAL_10127	0	0	0	0	0	0	0	0	0	0	0	0	0	0	0	0
LSAL_10126	301	373	362	422	422	55	328	228	366	324	348	476	321	557	590	329
LSAL_10121	0	0	0	0	0	0	0	0	0	0	0	0	0	0	0	0
LSAL_8567	4908	5716	8444	5615	5879	4005	4388	4681	7223	7803	6370	7235	7305	6625	6953	6392
LSAL_10123	2631	4057	2227	2364	5592	939	2613	2262	4539	4341	2630	4555	2836	6375	2157	5142
LSAL_10122	3444	3766	7834	8241	2355	20193	3359	14088	4472	4774	2597	3452	2359	3854	2489	2298
LSAL_8566	4039	4448	3729	3165	4021	4390	4934	4820	4994	4311	3756	4238	3450	4141	3701	4120
LSAL_10129	0	0	0	0	0	0	0	0	0	0	0	0	0	0	0	0
LSAL_10128	10	78	83	100	22	61	47	49	5	5	6	0	9	0	91	0
LSAL_7831	6	20	11	3	8	0	4	0	11	7	9	18	3	13	9	8
LSAL_8569	0	0	0	0	0	0	0	0	0	0	0	0	0	0	0	0
LSAL_9802	9270	10135	7859	8247	7968	2189	7722	7479	9862	10149	7898	9219	10607	10549	9130	6554
LSAL_8568	18279	23547	16806	14834	20254	4848	16590	11677	25679	18755	16254	18837	16543	23036	17035	12021
LSAL_4623	4723	4685	6125	3785	5832	749	4600	2454	5368	4554	3759	3964	3732	5401	4532	3244
LSAL_2390	2267	2160	2104	1871	2311	1245	2295	1959	2289	1795	1849	2076	1827	2173	2179	2068
LSAL_2423	968	923	887	804	970	345	846	786	1173	1252	811	1202	810	864	812	764
LSAL_2420	214	276	202	243	91	62	153	189	190	331	157	208	238	211	167	130
LSAL_8038	583	651	534	580	722	266	676	488	916	535	496	576	461	678	514	527
LSAL_2393	2407	2732	2902	2647	3231	1162	2219	1967	2852	3217	2270	2722	2463	2550	2936	2129
LSAL_2426	0	0	0	0	0	74	0	0	0	0	0	0	0	1099	0	0
LSAL_7790	0	0	0	0	0	0	0	0	0	0	0	0	0	0	0	0
LSAL_2427	20	8	7	7	39	8	17	13	27	14	9	19	39	45	22	19
LSAL_2396	0	0	5	0	0	0	0	7	0	0	0	0	10	0	0	0
LSAL_9963	1142	1564	1334	1274	1630	1121	1272	1182	1512	1432	1144	1277	1117	1391	1300	1079
LSAL_2425	0	33	0	0	6	0	0	13	0	0	0	0	0	0	0	0
LSAL_2149	4767	5716	7289	4950	5200	1783	4812	4865	5366	6566	5550	5707	5287	4565	6059	4567
LSAL_2148	2282	1925	1464	1600	1988	3251	2682	2069	2034	1411	1384	1253	1886	2275	1609	1946
LSAL_7319	0	1195	1314	0	0	0	0	0	1370	0	0	1354	0	0	0	0
LSAL_7318	1525	1410	1336	1709	1885	152	1095	598	1133	1565	1170	1247	1391	1741	1146	855
LSAL_7313	1463	1577	1526	1306	1672	767	1681	1198	1804	1502	1445	1415	1161	1451	1600	1162
LSAL_7312	1974	3867	2842	2493	3486	94	1810	812	3799	3405	2996	3133	2652	3710	3428	1356
LSAL_7311	521	472	546	541	556	863	608	780	526	632	487	578	424	460	573	703
LSAL_7310	0	0	0	0	0	0	0	0	0	0	0	0	0	0	0	0
LSAL_2145	0	102	40	0	104	205	52	113	184	292	0	34	74	243	160	0
LSAL_2144	0	0	0	0	0	0	0	0	0	0	0	0	0	0	0	0
LSAL_7315	0	0	0	0	0	0	0	0	0	0	0	0	0	0	0	0
LSAL_7314	2200	2564	2364	2334	2818	2221	2615	2621	2574	2654	2392	2528	2170	2361	2842	2330
LSAL_6309	258	0	376	217	0	13	0	0	61	79	60	0	0	0	141	0
LSAL_7149	2925	2861	2201	1927	3602	1722	2726	1896	3636	2062	2183	2195	1851	3353	2039	1661
LSAL_6303	861	967	630	593	1357	397	852	560	1122	751	741	658	591	1121	732	551
LSAL_6302	0	0	0	0	0	0	0	0	0	0	0	0	0	0	0	0
LSAL_6301	2034	2410	2685	2222	2363	294	1678	1293	2246	2916	2087	2252	2657	2591	2614	1631
LSAL_6300	528	286	215	0	369	256	522	305	332	0	475	342	156	101	165	388
LSAL_6307	0	0	0	10	0	0	0	0	0	0	0	0	0	0	0	0
LSAL_6306	351	553	431	276	404	495	436	671	571	1019	573	562	785	862	334	1984
LSAL_6305	21	0	88	55	11	0	34	0	68	38	185	64	36	21	174	29
LSAL_6304	0	0	0	0	2	0	0	0	0	0	0	0	0	0	0	0
LSAL_10439	733	992	883	821	697	217	817	533	714	852	731	642	647	619	842	490
LSAL_10438	1308	987	908	1072	1156	1226	1301	1429	1000	1042	973	1111	1231	994	1124	896
LSAL_10433	1605	1235	968	1019	1095	1291	1510	1589	1196	944	945	991	1410	1345	1320	1154
LSAL_10432	863	768	536	536	823	883	1246	1278	857	664	543	775	695	909	542	624
LSAL_10431	220	239	299	192	214	0	178	59	279	314	245	368	113	114	242	107
LSAL_10430	533	395	307	239	329	67	681	420	287	398	327	405	429	252	432	492
LSAL_10437	2362	1934	1817	1809	2140	1032	2501	2300	2336	2382	1784	2156	1907	1836	1846	1793
LSAL_10436	158	148	158	124	126	157	149	136	138	177	94	131	137	125	121	103
LSAL_10435	0	9	11	7	25	0	4	9	0	11	13	11	10	10	15	9
LSAL_10434	1326	1374	1323	1060	1317	566	1390	1027	1577	1387	1004	1366	1089	1244	1193	917
LSAL_5643	286	255	259	233	292	168	373	278	397	292	255	281	194	279	248	269
LSAL_5642	0	0	0	0	0	0	0	0	0	0	0	0	0	0	0	0
LSAL_5641	0	0	0	0	8	0	0	0	0	0	0	0	0	18	0	0
LSAL_5640	81	92	35	31	45	0	81	54	74	79	57	73	34	15	42	36
LSAL_5647	10918	11203	6358	6162	10187	3979	11405	13975	9406	11458	9131	12361	9535	14931	10002	9583
LSAL_5646	0	0	0	0	0	0	0	0	0	0	0	0	0	0	0	0
LSAL_5645	1457	1190	1354	911	1331	902	1490	948	2001	1335	998	1084	949	1258	1025	1262
LSAL_5644	1456	1665	1585	1403	1762	577	1428	1339	1588	1439	1409	1301	1468	1404	1514	1424
LSAL_5649	1241	1851	1726	1417	1512	1600	1666	1816	1909	1699	1657	1640	1359	1631	1841	1319
LSAL_5648	1324	2772	2610	1429	2289	701	2120	1065	3462	1820	1592	2220	2555	2393	645	1578
LSAL_6127	66	0	45	60	48	0	16	0	38	91	59	71	50	28	94	45
LSAL_6551	0	188	45	0	49	0	90	0	145	165	86	0	77	152	0	58
LSAL_750	3433	3043	2485	2407	3157	2356	3817	3021	3646	2428	2280	2320	2778	3610	2852	2864
LSAL_9821	11364	10677	7987	8549	9278	7427	11366	10843	12394	9640	8127	8279	9720	10854	10301	9273
LSAL_6125	12	0	31	10	10	0	14	20	14	19	6	12	20	0	14	4
LSAL_319	344	454	437	543	680	761	583	596	598	414	357	289	302	268	492	372
LSAL_12801	6	11	4	7	25	0	9	7	0	0	18	26	17	22	0	0
LSAL_12802	0	0	0	0	0	0	0	0	0	0	0	0	0	0	0	0
LSAL_12803	0	0	0	0	0	0	0	0	0	0	0	0	3	4	4	0
LSAL_12804	161	230	181	80	100	302	222	450	180	480	142	161	149	109	156	529
LSAL_12805	139	187	168	59	229	56	114	81	157	302	135	132	123	224	125	124
LSAL_12806	1739	2171	2347	1843	2730	53	1385	612	2436	2369	2316	2215	1985	1983	2223	1048
LSAL_12807	0	0	0	0	0	0	0	0	0	0	0	0	0	0	0	0
LSAL_12808	735	955	1010	706	1024	0	805	341	1252	0	950	1245	764	986	879	479
LSAL_12809	0	0	0	0	0	0	0	0	0	0	0	0	0	21	26	0
LSAL_313	0	0	0	0	0	0	0	0	0	0	0	0	0	0	0	0
LSAL_312	42	64	59	29	50	10	31	45	41	83	85	40	83	54	85	65
LSAL_315	0	0	0	0	0	0	0	0	0	0	0	0	4	0	0	0
LSAL_314	0	2	2	0	0	0	0	0	0	0	0	0	0	0	0	0
LSAL_317	0	0	0	0	0	0	0	0	0	0	0	0	0	0	0	0
LSAL_6122	487	544	518	517	501	235	708	516	589	454	424	413	414	434	461	385
LSAL_6121	57	94	97	84	87	29	64	23	42	76	52	93	95	78	106	88
LSAL_11263	368	328	342	330	382	6	374	152	389	291	281	273	213	307	263	139
LSAL_13174	1181	1125	1001	1333	996	714	1139	1321	1111	1450	1207	1513	1338	813	1317	1520
LSAL_13313	668	714	736	595	674	100	549	371	772	729	648	706	503	571	651	397
LSAL_13312	0	0	0	0	0	0	0	0	0	0	0	0	0	0	0	0
LSAL_13311	1210	1332	1174	1239	920	725	1062	1112	1449	1364	1256	1112	1107	1495	1224	914
LSAL_13310	412	816	617	345	992	140	347	171	338	237	356	233	318	378	637	195
LSAL_13317	1344	1474	1634	1367	1245	411	1302	736	1524	1120	1373	1251	1272	1317	1739	815
LSAL_13316	958	913	820	919	755	470	872	759	894	737	700	716	702	737	823	564
LSAL_13745	2839	3215	2575	2341	3077	447	2717	1911	3343	3479	2580	2393	2581	2680	2790	2058
LSAL_13314	2764	2958	2902	2813	3465	2910	3240	3064	3074	3223	3010	2664	3247	2899	3441	3016
LSAL_13319	804	647	768	972	1060	657	878	645	752	1106	639	693	756	1003	489	1013
LSAL_13318	0	0	0	0	0	0	0	0	0	0	0	0	0	0	0	0
LSAL_4392	0	0	0	0	0	0	0	0	0	0	0	0	0	0	0	0
LSAL_1909	0	0	0	0	0	0	0	0	0	0	0	0	0	0	0	0
LSAL_10600	1467	1181	1081	1473	1737	853	1507	1139	999	1551	1788	1472	1317	1710	2039	1030
LSAL_4668	2	0	0	0	5	0	0	0	10	0	0	0	0	0	35	15
LSAL_4669	23	39	61	74	71	104	16	113	107	154	76	71	73	59	114	120
LSAL_10601	22	54	23	0	23	0	0	0	0	0	0	0	0	57	20	0
LSAL_11867	344	439	369	335	333	0	276	197	533	615	400	353	319	414	402	234
LSAL_4663	12604	11822	11827	12357	13890	6325	13312	11577	15438	13395	11007	11327	10801	13448	13091	9744
LSAL_4660	1191	1171	961	1117	1357	1344	1377	1122	1354	1249	678	1232	976	1543	1329	1340
LSAL_4661	2322	0	1970	1933	3180	0	0	0	0	2159	0	2456	0	2677	0	2605
LSAL_4666	6445	5349	7168	5997	5883	2093	6026	5819	4532	7032	6150	6393	6955	5714	7807	5172
LSAL_10602	239	283	340	373	350	55	211	165	221	285	233	323	306	296	411	290
LSAL_4664	4	35	12	14	27	0	24	15	16	19	29	9	8	16	13	15
LSAL_14339	1251	1292	1029	878	976	1728	1367	1824	1486	1413	1249	1397	1033	1040	997	1359
LSAL_10603	337	388	525	446	420	135	324	339	460	348	383	438	351	478	433	273
LSAL_10356	0	0	8	8	0	40	0	0	0	0	0	2	0	0	0	0
LSAL_14864	37	74	23	0	0	0	22	0	17	0	45	33	0	0	45	25
LSAL_10357	1390	1470	1400	1163	1389	1402	1533	1586	1642	1436	1194	1374	1240	1648	1388	1358
LSAL_1907	2939	3515	3118	2659	4593	718	2775	2128	3750	2811	2684	2837	2698	3806	3353	2115
LSAL_10354	0	0	0	0	0	0	0	0	0	0	0	0	0	0	0	0
LSAL_5246	0	0	0	0	0	0	0	0	0	0	0	0	0	0	0	0
LSAL_10607	0	0	0	0	0	0	0	0	0	0	0	0	0	0	0	0
LSAL_3928	0	0	0	0	0	0	0	0	0	0	0	0	0	0	0	0
LSAL_14948	542	731	431	603	464	91	537	510	629	622	573	709	797	598	814	378
LSAL_1940	4958	6312	4946	3787	4440	1030	5266	3523	5521	4297	2801	3114	5074	5005	3802	4071
LSAL_1941	0	0	0	0	0	0	0	0	0	0	0	0	0	0	0	0
LSAL_1942	962	1354	1102	988	965	508	1112	1098	1452	1270	945	995	915	1161	1026	1050
LSAL_1943	801	1057	720	521	740	127	713	480	1749	1393	868	1344	949	1343	895	728
LSAL_1944	718	333	576	305	429	316	896	881	354	891	412	445	816	687	705	881
LSAL_1945	0	15	1	0	3	0	3	0	0	2	0	0	3	6	2	0
LSAL_1946	1436	2300	2384	1877	2232	1294	1794	1619	2681	2904	2527	2185	2284	2076	2845	2012
LSAL_1947	0	2	0	0	0	0	2	5	0	0	0	0	0	0	0	0
LSAL_1948	754	730	595	589	723	318	780	566	722	638	527	645	688	774	720	520
LSAL_1949	2886	3612	2719	3568	2212	2283	2972	3047	3614	3712	0	2949	3073	4021	2476	2920
LSAL_2978	145	109	0	67	82	0	116	102	195	195	82	168	154	262	119	174
LSAL_10359	335	427	269	225	444	135	285	142	724	477	313	520	257	827	375	329
LSAL_11865	0	0	0	0	0	0	0	0	0	0	0	16	0	0	0	5
LSAL_9568	1912	1912	1727	1666	2002	1352	1970	1724	1883	1497	1602	1585	1544	1921	1752	1599
LSAL_13752	2879	2796	2796	2171	2670	486	2663	1884	2323	2440	1994	2059	2519	2548	2870	1784
LSAL_9569	46	0	0	23	0	0	0	0	0	0	0	64	0	0	42	30
LSAL_4846	8243	10166	11081	6970	10570	9640	11996	8511	12588	9339	8783	11582	7361	12102	10276	8365
LSAL_4847	169	134	83	80	78	0	63	28	118	132	91	78	133	147	122	96
LSAL_14866	938	1161	1121	949	960	930	1037	1051	912	915	909	939	850	1013	1028	889
LSAL_3816	79	67	70	70	33	52	0	0	52	0	0	38	45	0	34	0
LSAL_279	1	0	0	0	0	0	0	2	0	0	0	0	0	0	0	0
LSAL_14921	4670	4960	4912	4486	4738	1955	4665	3659	5062	5679	4610	4459	5068	5203	5605	5060
LSAL_14436	855	908	831	765	990	705	1043	864	1076	884	699	945	734	1109	981	758
LSAL_14435	983	897	994	1006	939	695	1025	1049	878	1131	796	808	727	774	1127	928
LSAL_14434	1107	1313	1436	730	989	1208	939	967	1241	1143	1486	1086	1504	1432	2211	1322
LSAL_14433	1269	1151	929	1046	1183	1613	1502	1018	1103	908	851	947	1002	1056	808	1198
LSAL_14924	786	382	466	625	523	1316	447	857	661	629	540	637	756	631	610	1054
LSAL_14431	147	99	81	113	56	0	73	83	120	113	105	88	123	103	135	143
LSAL_14926	0	0	1	0	0	0	0	0	0	0	0	2	2	0	0	1
LSAL_14929	1107	1019	1072	927	1243	0	1327	1101	1102	841	828	1015	1092	1424	1097	994
LSAL_3810	1157	1310	1192	1174	1296	660	1066	934	1348	1352	1127	1155	1091	1190	1279	969
LSAL_7177	13	0	11	0	18	0	0	17	1	0	11	0	8	12	6	0
LSAL_336	21	59	21	40	10	0	0	26	0	86	0	48	48	26	0	30
LSAL_4541	2077	2963	2797	2888	2508	1687	2780	2591	3290	2897	2393	2659	1402	1607	2631	1989
LSAL_14439	0	0	0	0	0	0	0	0	0	0	0	0	0	0	0	0
LSAL_9563	2545	2434	2653	2802	2314	2660	2596	3214	2304	2947	2715	2657	2787	2434	2976	2736
LSAL_12376	618	827	743	622	801	113	703	534	788	914	747	722	680	682	718	514
LSAL_12377	0	0	0	0	0	0	0	0	0	0	0	0	0	0	0	0
LSAL_12374	2078	2196	2777	2293	2886	1662	2410	1735	2357	2860	2661	1745	2221	3168	2512	2317
LSAL_12375	1947	2470	2351	2143	2705	547	1744	1329	2465	1989	2166	2252	2063	2266	2502	1508
LSAL_4279	112770	79361	76127	73412	80734	117943	116614	110043	76776	82587	66002	64257	87273	85868	85957	93917
LSAL_9560	522	593	653	641	978	272	376	450	649	752	582	733	589	854	462	543
LSAL_12370	19	65	39	52	41	0	40	0	81	37	38	55	60	79	36	26
LSAL_12371	60	108	50	39	79	53	73	45	145	163	75	82	0	79	75	51
LSAL_9315	164	0	103	0	60	0	150	0	0	75	129	0	83	0	216	163
LSAL_4274	103	132	172	154	91	17	80	65	98	81	122	158	111	0	183	92
LSAL_4277	45	16	44	11	24	0	46	28	31	39	34	21	0	26	42	59
LSAL_9561	944	1272	1033	876	1147	712	1047	965	1460	826	746	1048	954	1101	787	1186
LSAL_9311	30	12	25	0	18	0	26	0	0	0	0	0	16	32	0	0
LSAL_4270	27	28	40	0	0	0	0	0	27	0	0	0	46	19	0	25
LSAL_3953	1148	1477	0	906	1188	646	1361	1478	1214	1502	0	1205	1038	0	1310	0
LSAL_12379	0	0	0	0	0	0	0	1	0	0	0	0	0	0	0	0
LSAL_7865	0	0	67	56	0	0	13	0	0	50	61	92	0	85	0	0
LSAL_7730	4458	4890	3477	2759	3484	1833	4438	3239	5245	3587	3285	3695	3294	4414	3392	3382
LSAL_2683	0	0	0	0	0	606	0	2216	0	0	0	0	0	0	0	0
LSAL_10836	2039	2339	2324	1930	2801	2198	2351	2652	2059	2386	2085	2430	2068	1831	2329	2385
LSAL_4545	0	0	0	0	0	0	0	0	0	0	0	0	0	0	0	0
LSAL_7864	51	18	43	62	54	0	44	10	76	34	41	57	0	55	0	54
LSAL_2974	43	104	104	104	78	0	41	13	99	136	90	83	94	144	117	31
LSAL_3264	0	0	0	1085	0	1341	1465	0	0	0	0	0	0	0	0	0
LSAL_7867	799	858	668	555	762	292	836	610	780	746	521	724	847	802	740	505
LSAL_7638	1729	2641	2192	1781	2164	0	923	315	2405	2467	1964	1892	2207	2289	2093	744
LSAL_2975	1278	1272	1012	1171	1324	1438	1416	1375	1158	808	779	877	984	1201	862	889
LSAL_7866	2	7	0	8	0	15	0	0	0	3	6	0	0	14	11	5
LSAL_2976	9	15	0	0	0	0	0	0	0	4	0	14	15	0	0	6
LSAL_7861	789	929	1035	725	1172	316	729	776	1027	1037	916	1206	872	881	800	791
LSAL_2977	0	60	19	223	158	462	0	207	744	51	16	81	95	207	18	448
LSAL_3269	165	169	120	176	158	0	119	130	176	229	171	173	142	146	135	96
LSAL_7860	1792	2842	1923	1022	2418	0	1778	981	2746	2674	2258	3066	2355	2947	2243	1520
LSAL_5810	0	0	23	25	0	0	0	7	88	0	0	48	38	41	41	32
LSAL_3268	0	112	85	92	107	0	44	61	122	97	0	82	0	0	0	0
LSAL_7863	0	0	0	0	0	0	0	0	0	0	0	0	0	0	0	0
LSAL_1024	6870	7123	7610	8651	7247	2969	6678	6783	7025	6559	6913	7213	7134	6036	9294	6078
LSAL_4394	201	169	179	186	180	0	199	92	169	181	148	106	146	203	173	138
LSAL_8302	3608	5708	5486	4242	6968	4195	4196	5280	6491	8106	4481	7221	5391	7072	5875	5101
LSAL_10174	0	0	0	0	0	0	0	0	0	0	0	0	0	0	0	0
LSAL_10834	7106	8199	6964	6070	7863	2053	6259	4768	8626	8049	6014	6492	7369	8658	7722	5434
LSAL_2646	0	0	0	0	0	0	0	0	0	0	0	0	0	0	0	0
LSAL_8173	0	0	0	0	0	0	0	0	0	0	0	0	0	0	0	0
LSAL_3860	6955	5938	5150	4855	4988	4829	7439	6417	6148	5514	5629	4837	5793	5254	7363	5208
LSAL_4395	409	334	386	284	599	340	388	407	503	538	356	373	343	436	488	420
LSAL_638	52	0	91	72	121	0	102	0	106	119	0	87	63	83	116	50
LSAL_6089	331	240	340	332	232	1385	659	726	233	299	193	179	295	129	151	335
LSAL_8309	706	1187	1041	878	852	133	631	270	1170	1276	981	1205	971	1061	1087	573
LSAL_11911	0	133	132	94	0	0	0	70	0	0	0	0	0	0	100	14
LSAL_7868	0	0	0	2	8	0	0	0	0	0	0	0	0	0	0	3
LSAL_2645	0	0	0	0	0	0	0	0	0	0	0	0	0	0	0	0
LSAL_3977	0	0	2	0	0	0	3	6	0	0	0	0	0	1	0	0
LSAL_7428	1763	1828	1385	1081	1501	687	1467	1499	2381	2288	2338	2007	1817	2099	2461	1433
LSAL_2642	1065	1178	1753	891	945	1726	913	1777	858	1503	1179	1161	1132	936	1275	1757
LSAL_2643	22	24	27	0	0	0	25	42	0	58	29	0	0	21	20	38
LSAL_4899	0	0	0	0	0	0	0	0	0	0	0	0	0	0	0	0
LSAL_11096	465	355	385	406	268	0	373	503	132	310	293	190	332	254	315	99
LSAL_11915	73	0	101	134	0	0	0	0	0	0	120	99	0	0	132	0
LSAL_11097	0	0	0	0	0	0	0	0	0	0	0	0	0	0	0	0
LSAL_4891	6044	4198	6000	6369	4796	7942	9380	5694	4245	5065	5810	4634	5799	2751	4764	3913
LSAL_4890	0	0	0	0	0	0	0	0	0	0	0	0	0	0	0	0
LSAL_4893	634	790	947	666	812	0	741	645	814	704	613	650	553	702	691	573
LSAL_4892	1907	2021	2199	1677	1865	182	1520	1106	1763	2153	1771	1997	1977	1853	2052	1379
LSAL_4895	710	878	804	556	725	363	716	565	610	841	654	597	665	629	687	434
LSAL_4894	740	886	846	671	983	0	825	468	886	991	1137	1122	557	750	957	603
LSAL_4897	289	205	475	500	368	0	414	381	367	723	689	501	642	232	366	322
LSAL_4896	2262	2241	1355	1145	1666	1609	2731	2100	2721	1560	1055	1629	1164	2028	1350	1179
LSAL_11547	652	601	487	497	758	180	564	607	777	602	423	432	468	675	510	443
LSAL_11092	3631	3840	3770	3103	4476	1283	2976	2509	4810	4190	3493	4417	3323	4306	4218	3123
LSAL_10832	1473	1683	2031	1576	1743	646	1404	861	1397	1604	1712	1627	1757	1800	1779	1547
LSAL_6082	0	0	0	0	0	0	0	0	0	0	0	0	0	0	0	0
LSAL_11541	567	635	191	205	324	166	486	506	552	737	333	441	444	354	258	326
LSAL_11918	0	0	0	0	0	0	0	0	0	0	0	0	0	0	0	0
LSAL_11090	0	0	0	0	0	0	0	0	0	0	0	0	0	0	0	0
LSAL_11091	0	0	0	0	0	0	0	0	0	0	0	0	0	0	0	0
LSAL_8408	423	1365	232	1223	773	3045	553	1874	537	1108	403	400	654	529	408	545
LSAL_14698	0	0	0	0	0	0	0	0	0	0	15	0	0	0	9	0
LSAL_8958	189	192	417	250	117	89	212	166	170	208	120	264	160	127	137	117
IoA-00_1.320	22	0	0	0	0	0	0	0	0	0	0	0	0	0	0	0
LSAL_12451	26563	35117	26843	29486	28698	15113	26657	23521	29098	36390	29546	33925	33129	33321	33295	24173
LSAL_14693	1235	1216	1391	1206	1443	408	1154	966	1261	1461	1191	1329	1495	1225	1395	1132
LSAL_14692	3326	3621	2020	2292	3550	2402	2669	3088	4957	4174	3895	3855	3766	4650	4982	4052
LSAL_8956	1364	1228	979	1068	1162	1507	1498	1330	1330	1214	948	942	913	1213	931	978
LSAL_8957	2624	2596	3048	2330	3190	916	2358	1893	3768	2722	2862	2875	3489	3672	3833	2867
LSAL_8950	711	900	778	743	769	520	666	612	864	774	622	717	507	824	629	516
LSAL_14696	3899	4238	3818	3179	3772	1274	4424	3236	4464	5049	3268	3920	3815	4367	3907	2450
LSAL_8404	0	0	0	0	0	0	0	0	0	0	0	0	0	0	0	0
LSAL_14694	12686	23138	15083	11488	13099	8217	13994	11162	16228	12597	13756	14233	10541	13612	17035	8157
LSAL_2444	2501	2778	3509	2724	3209	1513	2291	2275	2667	3316	2590	2573	3191	2482	3430	2873
LSAL_7125	0	0	0	0	0	0	0	0	0	0	0	0	0	0	0	0
LSAL_2446	409	342	271	295	300	576	338	379	323	267	226	268	325	361	365	354
LSAL_2331	0	0	0	0	0	0	0	0	0	0	0	0	0	0	0	0
LSAL_2336	0	0	0	0	0	0	0	0	0	0	0	0	0	0	0	0
LSAL_2441	1558	1800	1367	1287	2125	19	1300	698	1991	1437	1243	1433	1126	2406	1361	791
LSAL_7122	11007	19918	21729	14723	17441	13569	15147	14370	24361	14982	19411	23017	12378	13488	15669	15664
LSAL_2443	0	0	0	0	0	0	0	0	19	0	0	0	0	0	0	0
LSAL_2338	2151	2544	2138	1867	1877	982	1910	1785	2198	2266	2088	2532	1962	2121	2590	1572
LSAL_2339	0	0	0	0	0	0	0	0	0	0	0	0	0	0	0	0
LSAL_2277	219	194	295	178	287	0	266	296	313	236	186	179	262	198	244	261
LSAL_2449	0	0	0	0	0	0	0	0	0	0	0	0	0	0	0	0
LSAL_6534	1811	1325	1035	1558	1204	923	2081	1114	1264	1271	946	1110	972	1214	1176	1225
LSAL_6535	1226	1259	1196	1004	1368	469	1195	998	1447	1223	989	1093	1160	1320	1247	1274
LSAL_6536	49	55	65	85	43	0	55	20	38	0	0	44	36	23	59	51
LSAL_6537	51	140	49	97	30	0	26	14	8	50	14	6	57	0	0	51
LSAL_6530	670	531	653	573	547	178	562	576	705	617	571	654	490	593	611	353
LSAL_6531	3	19	7	51	15	11	9	8	29	22	12	18	3	7	23	26
LSAL_6532	674	758	750	763	532	503	620	653	733	739	838	860	729	603	1020	526
LSAL_6533	2731	2516	2664	1979	2781	678	2690	2098	2728	3206	2377	2925	2583	2710	2546	1967
LSAL_10830	115	69	0	0	0	86	0	118	55	0	0	0	0	0	0	0
LSAL_6538	427	435	330	110	1143	0	615	406	0	386	0	90	148	245	0	214
LSAL_6539	0	0	0	0	0	0	0	0	249	236	175	0	226	0	241	311
LSAL_10330	3144	3081	2996	2583	3801	4847	3547	4111	3803	3016	3067	3711	2884	4357	4452	3323
LSAL_10331	296	455	435	260	376	115	309	248	363	376	315	345	223	259	361	201
LSAL_10332	0	0	0	0	0	0	0	0	0	0	0	0	0	0	0	0
LSAL_10333	601	615	631	465	524	99	511	405	694	703	522	707	595	543	481	523
LSAL_10334	1031	1579	1444	1287	1378	56	807	290	1680	1531	1417	1288	1012	1568	1642	577
LSAL_10335	617	596	385	475	736	202	562	428	807	642	478	560	503	443	745	913
LSAL_10336	3674	3289	2959	2648	3039	815	3156	2255	3811	3435	2813	2943	2801	3140	2991	2364
LSAL_10337	0	0	1827	0	0	189	0	0	2275	2494	1913	2580	1674	0	0	1117
LSAL_10338	0	3	11	23	0	0	6	3	0	0	0	4	4	0	0	12
LSAL_10339	88	114	104	84	108	0	43	39	89	101	111	64	87	66	128	70
LSAL_2276	780	805	836	691	726	754	665	834	765	806	720	723	770	649	787	738
LSAL_3922	2318	4116	3244	1141	2170	429	1248	1407	2620	2837	2813	2459	2733	2720	2975	1599
LSAL_13350	0	0	0	0	0	0	0	0	0	0	0	0	0	0	0	0
LSAL_11423	1603	0	0	1273	0	339	1513	0	0	0	1131	0	0	0	0	0
LSAL_11422	1280	1741	1649	1443	1364	92	1460	963	1392	1617	1475	1330	1497	1156	1726	969
LSAL_11421	1006	1212	1159	1564	1559	669	1179	1110	1570	1508	1302	1668	1186	1528	1311	1202
LSAL_11420	1277	1488	1433	1116	1211	477	1093	1015	1198	1609	1280	1164	1403	1213	1503	1053
LSAL_11427	0	0	0	0	0	0	0	0	0	0	0	0	0	0	0	0
LSAL_11426	2293	2596	2999	2520	3000	953	2209	2104	2506	2578	2047	2988	2664	2241	2891	1960
LSAL_11425	80	95	51	70	53	34	66	52	47	66	45	53	57	70	79	27
LSAL_11424	1291	1497	1505	1180	1640	1099	1612	1506	1400	1391	1283	1110	1565	1287	1622	1607
LSAL_11429	623	611	558	520	582	795	667	798	747	571	433	705	523	583	525	764
LSAL_11428	852	1920	1322	1622	1961	1482	1696	1259	1723	1191	1003	1087	455	703	1419	1006
LSAL_14801	3704	3768	3292	3718	2950	2646	3654	3782	3084	4065	4150	3336	4370	3247	4010	3667
LSAL_3923	0	0	0	0	0	0	0	0	0	0	0	0	0	0	0	0
LSAL_5997	181	153	247	236	298	0	215	156	283	211	227	269	98	108	226	140
LSAL_2351	3814	5020	5099	4091	6560	4607	4108	4395	5364	5534	3407	4313	4091	5408	4598	3612
LSAL_2692	86516	59605	53389	56679	59949	118191	92355	88935	57550	62529	52053	57660	67083	66785	56298	73833
LSAL_3924	0	0	0	0	0	0	0	0	0	0	0	0	0	0	0	0
LSAL_11140	1350	1346	1479	1210	1552	207	1144	545	1650	1550	1329	1319	1529	1462	1533	1034
LSAL_11141	0	0	0	0	0	0	0	0	0	0	0	0	0	0	0	0
LSAL_9780	314	237	239	162	349	0	250	80	312	244	169	199	167	280	221	119
LSAL_10842	564	759	615	536	676	0	693	714	694	652	617	780	561	632	557	638
LSAL_10843	947	952	873	722	1056	338	1068	779	1081	1091	746	966	912	998	949	757
LSAL_4475	23	34	19	28	42	0	21	31	9	21	11	20	29	21	23	5
LSAL_4474	6471	6072	5350	4134	4593	2577	6006	5924	5901	6575	4434	5753	5517	5207	4704	4087
LSAL_10846	357	421	483	409	443	107	413	262	469	439	347	467	449	443	470	297
LSAL_3312	15	0	30	24	0	0	0	0	0	0	0	57	0	43	60	0
LSAL_10844	28	27	45	24	41	7	43	26	43	35	44	26	21	19	26	33
LSAL_10845	2956	2912	2534	2221	3487	279	2441	1414	3553	2938	2266	2780	2324	3161	2757	1802
LSAL_10594	64	33	0	0	0	0	30	62	82	0	59	60	46	92	60	0
LSAL_9786	8069	9925	8177	7637	8178	1789	7304	4947	9496	9553	8007	7764	8692	8435	9590	5960
LSAL_10596	31	20	8	7	16	9	32	13	25	29	19	25	19	8	19	18
LSAL_10597	8122	7383	5068	5619	6558	1130	7972	6050	5571	6385	4957	5683	7962	6836	6404	4787
LSAL_10590	47	42	48	23	56	0	46	14	155	42	59	92	43	164	43	73
LSAL_10591	123	122	201	178	197	18	139	158	143	117	120	142	80	98	97	95
LSAL_3319	151	146	180	115	161	20	137	70	181	176	156	159	99	198	173	82
LSAL_11145	0	0	0	0	14	8	23	0	21	0	12	24	0	0	12	0
LSAL_7033	3311	3770	2936	2892	3029	1096	3088	2420	3910	3277	3281	3179	2944	3502	3311	2266
LSAL_9784	2365	7460	5165	4803	8975	3405	4029	2382	11907	3407	4738	6114	3692	6873	4678	4363
LSAL_9785	0	0	0	0	0	0	0	0	0	0	0	0	0	0	0	0
LSAL_14785	8757	10420	10582	8421	10740	6727	9331	8985	10433	10244	10047	10513	10182	10850	9133	9394
LSAL_1445	0	0	0	0	0	0	0	0	64	0	32	45	0	42	37	26
LSAL_1444	0	0	0	0	4	0	0	0	0	0	0	0	0	0	0	0
LSAL_1447	4005	4851	5131	4395	4452	2494	3732	3960	4490	4469	4091	4676	4441	4197	4810	3906
LSAL_1446	311	249	270	137	287	257	423	268	334	308	300	374	221	209	313	289
LSAL_1441	0	0	0	0	0	0	0	0	0	0	0	0	0	0	0	0
LSAL_1440	54	41	65	46	62	57	90	97	31	27	0	0	54	65	18	29
LSAL_1443	247	314	341	225	263	365	242	310	228	354	269	254	334	312	330	271
LSAL_1442	623	641	677	817	922	403	742	577	965	718	541	820	473	479	904	608
LSAL_1449	0	0	0	0	0	0	0	0	0	0	0	0	0	0	0	0
LSAL_1448	851	878	1012	885	1258	245	718	607	1108	876	705	832	667	1161	809	753
LSAL_1749	1358	1403	1265	520	981	982	1682	1281	1400	1293	857	932	1030	1130	1269	1046
IoA-00_1.584	63	0	0	0	0	0	0	0	0	0	0	0	0	0	0	0
LSAL_812	0	34	28	0	0	0	35	0	0	48	26	26	23	27	46	17
LSAL_761	1615	946	815	424	2140	786	797	418	2209	1205	685	797	1193	895	712	362
LSAL_762	953	1391	1263	926	1226	293	1233	786	1471	1356	1003	1100	1046	1153	1057	917
LSAL_763	2361	1989	2546	1715	1620	3556	2581	3352	2356	1926	2049	2301	2157	1726	1958	2362
LSAL_4789	1961	2688	2321	2308	2482	421	1737	1474	2463	2419	2146	2024	1964	2182	2348	1782
LSAL_765	998	889	1142	1231	974	613	958	888	920	1023	1166	930	1028	948	1036	652
LSAL_814	148	113	204	140	124	0	168	93	198	179	176	162	193	136	166	84
LSAL_815	2260	2243	2015	1620	2271	820	2404	1485	2229	1906	1670	1664	1828	2072	1981	1607
LSAL_4785	1177	1613	1415	1123	1376	1188	1480	1574	1561	1502	1292	1474	1159	1357	1268	1384
LSAL_3172	2546	4878	4039	6695	4607	5440	6370	3418	5510	5285	4551	3744	5372	5510	6503	5144
LSAL_4787	120	90	153	100	78	0	76	45	118	103	109	158	95	117	136	0
LSAL_4786	44	91	56	54	43	0	43	0	62	74	54	73	89	49	70	50
LSAL_3177	1318	1519	1292	1076	1169	20	1121	305	2275	1749	1340	1574	1157	1487	1121	418
LSAL_4780	88	0	0	0	0	0	59	41	0	0	103	0	0	0	109	0
LSAL_4783	8	0	0	0	0	0	0	4	5	0	15	0	0	0	4	0
LSAL_3174	8478	11493	7239	6476	9729	1325	7163	4963	15586	14730	8353	12656	9989	14686	9138	6507
LSAL_4828	172	49	125	0	54	38	188	162	218	57	44	94	20	243	23	31
LSAL_397	0	0	0	0	0	0	0	0	0	0	0	0	0	3	0	0
LSAL_7031	333	437	399	468	412	507	342	388	591	485	433	395	504	491	562	490
LSAL_13818	0	0	0	0	0	0	0	0	0	0	0	0	0	0	0	0
LSAL_13819	61	119	93	88	95	0	0	54	140	81	95	88	66	137	102	86
LSAL_13810	0	0	0	0	0	0	0	0	0	0	0	0	0	0	0	0
LSAL_13811	271	442	457	375	285	215	423	197	408	254	367	309	135	269	233	142
LSAL_13812	800	866	704	676	655	244	741	409	951	733	712	937	960	763	805	784
LSAL_13813	4127	4137	3489	3439	3437	1521	4181	3021	4229	3626	3317	3258	3489	3792	3755	2946
LSAL_13814	1045	953	991	605	805	93	899	402	1159	1474	1075	1196	843	938	1305	571
LSAL_13815	2740	5485	4629	3855	3875	303	1991	1441	5730	6229	5350	4695	4718	5054	4869	2210
LSAL_13816	5	0	8	3	0	0	0	0	0	8	0	0	6	4	4	0
LSAL_13817	4638	6033	6036	5284	5893	2772	5315	4107	4478	4775	5010	5193	4802	5557	5875	4450
LSAL_396	0	0	0	0	0	0	0	0	0	0	0	0	0	0	0	0
LSAL_4054	54	82	40	453	0	0	44	28	27	67	52	0	44	67	54	0
LSAL_14877	1283	1011	871	985	971	1098	1515	918	990	854	846	1083	875	975	1107	888
LSAL_2699	0	0	0	0	0	0	0	0	0	0	0	0	0	0	0	0
LSAL_105	0	0	0	0	0	0	0	0	0	0	0	0	0	0	0	0
LSAL_106	10	0	0	16	23	0	0	0	0	0	0	0	0	0	0	0
LSAL_107	0	0	0	0	0	0	0	0	0	0	0	0	3	0	0	0
LSAL_100	207	262	262	152	290	35	269	146	265	282	321	231	138	324	246	191
LSAL_101	0	0	0	0	0	0	0	0	0	0	0	0	0	0	0	0
LSAL_102	0	0	0	0	0	0	0	0	0	0	6	0	31	0	1	0
LSAL_103	0	0	0	0	0	0	0	0	0	0	0	0	0	0	0	0
LSAL_7178	790	927	839	697	777	794	882	887	823	840	676	742	674	768	766	583
LSAL_109	0	0	0	0	0	0	0	0	0	0	0	0	0	0	0	0
LSAL_5786	929	939	1208	957	958	1120	995	1018	636	1074	709	727	862	752	1036	1298
LSAL_5787	1292	1134	822	1077	1108	664	1243	1178	1167	997	827	814	1246	1233	1171	1118
LSAL_5784	0	0	0	0	0	0	0	0	0	0	0	0	0	0	0	0
LSAL_5785	613	744	738	510	514	0	363	179	788	777	608	629	586	546	591	256
LSAL_5782	0	77	0	0	10	0	86	69	41	59	0	44	74	32	0	55
LSAL_5783	0	0	0	0	0	0	0	0	0	0	0	0	0	0	0	0
LSAL_5780	451	565	508	416	456	64	491	232	600	557	491	408	415	489	554	318
LSAL_5781	0	0	0	0	0	0	0	0	0	0	0	0	0	0	0	0
LSAL_2092	1034	1580	1275	1061	2160	378	1307	967	1923	1352	1137	1281	910	1639	1420	1265
LSAL_13870	15	35	12	6	4	85	33	36	11	9	0	10	0	12	0	0
LSAL_5788	0	10	33	19	16	0	15	34	0	0	21	0	0	22	0	18
LSAL_5789	205	215	219	123	138	0	154	146	276	282	219	231	252	258	216	80
LSAL_2358	697	861	684	627	777	953	887	813	970	730	636	748	582	697	811	746
LSAL_13768	0	0	0	0	0	0	0	0	0	0	0	0	0	0	0	0
LSAL_13769	104	76	107	110	106	69	126	122	72	94	106	78	40	62	70	85
LSAL_5438	461	586	566	484	623	0	426	261	636	704	470	337	624	536	580	361
LSAL_5439	0	0	0	0	0	0	0	0	0	0	0	0	0	24	0	0
LSAL_5434	85	0	0	36	0	107	0	24	0	0	0	0	45	0	0	28
LSAL_5435	0	0	0	0	0	0	0	0	0	0	0	0	0	0	0	0
LSAL_13760	759	841	811	498	763	215	748	758	1005	865	796	759	793	815	802	763
LSAL_13761	2046	1560	1700	1523	1540	1910	2120	2499	1577	2022	1661	1995	1873	1668	1864	2169
[truncated: 13,325 more rows]
