# Supplementary material for: QTL mapping provides new insights into emamectin benzoate resistance in salmon lice, Lepeophtheirus salmonis
Source: BMC Genomics. 2024 Dec 18;25:1212. doi: 10.1186/s12864-024-11096-2 (PMC11657612; doi:10.1186/s12864-024-11096-2)
Supplement: Supplementary file 5 — Supplementary Material 5 [file 12864_2024_11096_MOESM5_ESM.xlsx]

## Sheet: TableS1.v15
Supplementary Table S1
Details of L. salmonis individuals produced in crosses (Sample ID, Generation, family/strain, ID of mother and father [where applicable], sex, time-to-response in bioassay [where available])
Sample-ID	Generation	Family/strain	Father-ID	Mother-ID	Sex	Time-to-Response in bioassay (h)
P0-sir-C2	P0	IoA-02	n/a	n/a	M	n/a
P0-dam-C2	P0	IoA-00	n/a	n/a	F	n/a
F1-sir-C2	F1	C2	P0-sir-C2	P0-dam-C2	M	n/a
F1-dam-C2	F1	C2	P0-sir-C2	P0-dam-C2	F	n/a
F2-C2-001	F2	C2	F1-sir-C2	F1-dam-C2	M	2
F2-C2-002	F2	C2	F1-sir-C2	F1-dam-C2	M	4
F2-C2-003	F2	C2	F1-sir-C2	F1-dam-C2	M	6
F2-C2-004	F2	C2	F1-sir-C2	F1-dam-C2	M	6
F2-C2-005	F2	C2	F1-sir-C2	F1-dam-C2	M	6
F2-C2-007	F2	C2	F1-sir-C2	F1-dam-C2	F	6
F2-C2-008	F2	C2	F1-sir-C2	F1-dam-C2	F	6
F2-C2-009	F2	C2	F1-sir-C2	F1-dam-C2	F	6
F2-C2-010	F2	C2	F1-sir-C2	F1-dam-C2	F	6
F2-C2-011	F2	C2	F1-sir-C2	F1-dam-C2	F	6
F2-C2-012	F2	C2	F1-sir-C2	F1-dam-C2	F	6
F2-C2-013	F2	C2	F1-sir-C2	F1-dam-C2	M	8
F2-C2-014	F2	C2	F1-sir-C2	F1-dam-C2	M	8
F2-C2-015	F2	C2	F1-sir-C2	F1-dam-C2	M	8
F2-C2-017	F2	C2	F1-sir-C2	F1-dam-C2	M	8
F2-C2-018	F2	C2	F1-sir-C2	F1-dam-C2	M	8
F2-C2-019	F2	C2	F1-sir-C2	F1-dam-C2	M	8
F2-C2-020	F2	C2	F1-sir-C2	F1-dam-C2	F	8
F2-C2-021	F2	C2	F1-sir-C2	F1-dam-C2	F	8
F2-C2-022	F2	C2	F1-sir-C2	F1-dam-C2	F	8
F2-C2-023	F2	C2	F1-sir-C2	F1-dam-C2	F	8
F2-C2-024	F2	C2	F1-sir-C2	F1-dam-C2	F	8
F2-C2-025	F2	C2	F1-sir-C2	F1-dam-C2	F	8
F2-C2-026	F2	C2	F1-sir-C2	F1-dam-C2	F	8
F2-C2-027	F2	C2	F1-sir-C2	F1-dam-C2	F	8
F2-C2-028	F2	C2	F1-sir-C2	F1-dam-C2	F	8
F2-C2-029	F2	C2	F1-sir-C2	F1-dam-C2	F	10
F2-C2-030	F2	C2	F1-sir-C2	F1-dam-C2	F	10
F2-C2-031	F2	C2	F1-sir-C2	F1-dam-C2	F	10
F2-C2-032	F2	C2	F1-sir-C2	F1-dam-C2	F	10
F2-C2-033	F2	C2	F1-sir-C2	F1-dam-C2	F	10
F2-C2-034	F2	C2	F1-sir-C2	F1-dam-C2	F	10
F2-C2-035	F2	C2	F1-sir-C2	F1-dam-C2	M	10
F2-C2-036	F2	C2	F1-sir-C2	F1-dam-C2	M	10
F2-C2-037	F2	C2	F1-sir-C2	F1-dam-C2	M	10
F2-C2-038	F2	C2	F1-sir-C2	F1-dam-C2	M	10
F2-C2-039	F2	C2	F1-sir-C2	F1-dam-C2	F	12
F2-C2-040	F2	C2	F1-sir-C2	F1-dam-C2	F	12
F2-C2-041	F2	C2	F1-sir-C2	F1-dam-C2	M	24
F2-C2-042	F2	C2	F1-sir-C2	F1-dam-C2	M	28
F2-C2-043	F2	C2	F1-sir-C2	F1-dam-C2	M	28
F2-C2-044	F2	C2	F1-sir-C2	F1-dam-C2	M	28
F2-C2-045	F2	C2	F1-sir-C2	F1-dam-C2	M	28
F2-C2-046	F2	C2	F1-sir-C2	F1-dam-C2	M	30
F2-C2-047	F2	C2	F1-sir-C2	F1-dam-C2	M	30
F2-C2-048	F2	C2	F1-sir-C2	F1-dam-C2	M	30
F2-C2-049	F2	C2	F1-sir-C2	F1-dam-C2	M	30
F2-C2-050	F2	C2	F1-sir-C2	F1-dam-C2	M	30
F2-C2-051	F2	C2	F1-sir-C2	F1-dam-C2	M	30
F2-C2-052	F2	C2	F1-sir-C2	F1-dam-C2	M	30
F2-C2-053	F2	C2	F1-sir-C2	F1-dam-C2	M	30
F2-C2-054	F2	C2	F1-sir-C2	F1-dam-C2	M	30
F2-C2-055	F2	C2	F1-sir-C2	F1-dam-C2	M	30
F2-C2-056	F2	C2	F1-sir-C2	F1-dam-C2	M	30
F2-C2-057	F2	C2	F1-sir-C2	F1-dam-C2	M	30
F2-C2-059	F2	C2	F1-sir-C2	F1-dam-C2	M	30
F2-C2-060	F2	C2	F1-sir-C2	F1-dam-C2	M	30
F2-C2-061	F2	C2	F1-sir-C2	F1-dam-C2	M	30
F2-C2-062	F2	C2	F1-sir-C2	F1-dam-C2	M	30
F2-C2-063	F2	C2	F1-sir-C2	F1-dam-C2	M	30
F2-C2-064	F2	C2	F1-sir-C2	F1-dam-C2	M	30
F2-C2-065	F2	C2	F1-sir-C2	F1-dam-C2	M	30
F2-C2-066	F2	C2	F1-sir-C2	F1-dam-C2	M	30
F2-C2-067	F2	C2	F1-sir-C2	F1-dam-C2	M	30
F2-C2-068	F2	C2	F1-sir-C2	F1-dam-C2	M	30
F2-C2-069	F2	C2	F1-sir-C2	F1-dam-C2	M	30
F2-C2-070	F2	C2	F1-sir-C2	F1-dam-C2	M	30
F2-C2-071	F2	C2	F1-sir-C2	F1-dam-C2	M	30
P0-sir-C7	P0	IoA-02			M
P0-dam-C7	P0	IoA-00			F
F1-sir-C7	F1	C7	P0-sir-C7	P0-dam-C7	M
F1-dam-C7	F1	C7	P0-sir-C7	P0-dam-C7	F
F2-C7-072	F2	C7	F1-sir-C7	F1-dam-C7	M	2
F2-C7-073	F2	C7	F1-sir-C7	F1-dam-C7	F	2
F2-C7-074	F2	C7	F1-sir-C7	F1-dam-C7	F	2
F2-C7-075	F2	C7	F1-sir-C7	F1-dam-C7	F	4
F2-C7-076	F2	C7	F1-sir-C7	F1-dam-C7	F	4
F2-C7-077	F2	C7	F1-sir-C7	F1-dam-C7	F	6
F2-C7-078	F2	C7	F1-sir-C7	F1-dam-C7	F	6
F2-C7-079	F2	C7	F1-sir-C7	F1-dam-C7	F	6
F2-C7-080	F2	C7	F1-sir-C7	F1-dam-C7	F	6
F2-C7-081	F2	C7	F1-sir-C7	F1-dam-C7	F	6
F2-C7-082	F2	C7	F1-sir-C7	F1-dam-C7	F	6
F2-C7-083	F2	C7	F1-sir-C7	F1-dam-C7	F	6
F2-C7-084	F2	C7	F1-sir-C7	F1-dam-C7	F	6
F2-C7-085	F2	C7	F1-sir-C7	F1-dam-C7	F	6
F2-C7-086	F2	C7	F1-sir-C7	F1-dam-C7	F	6
F2-C7-087	F2	C7	F1-sir-C7	F1-dam-C7	F	6
F2-C7-088	F2	C7	F1-sir-C7	F1-dam-C7	F	6
F2-C7-089	F2	C7	F1-sir-C7	F1-dam-C7	F	6
F2-C7-090	F2	C7	F1-sir-C7	F1-dam-C7	F	6
F2-C7-091	F2	C7	F1-sir-C7	F1-dam-C7	F	6
F2-C7-092	F2	C7	F1-sir-C7	F1-dam-C7	F	6
F2-C7-093	F2	C7	F1-sir-C7	F1-dam-C7	F	6
F2-C7-094	F2	C7	F1-sir-C7	F1-dam-C7	M	6
F2-C7-095	F2	C7	F1-sir-C7	F1-dam-C7	M	6
F2-C7-096	F2	C7	F1-sir-C7	F1-dam-C7	M	6
F2-C7-097	F2	C7	F1-sir-C7	F1-dam-C7	M	6
F2-C7-098	F2	C7	F1-sir-C7	F1-dam-C7	M	6
F2-C7-099	F2	C7	F1-sir-C7	F1-dam-C7	M	6
F2-C7-100	F2	C7	F1-sir-C7	F1-dam-C7	F	8
F2-C7-101	F2	C7	F1-sir-C7	F1-dam-C7	F	8
F2-C7-102	F2	C7	F1-sir-C7	F1-dam-C7	F	8
F2-C7-103	F2	C7	F1-sir-C7	F1-dam-C7	F	8
F2-C7-104	F2	C7	F1-sir-C7	F1-dam-C7	F	8
F2-C7-105	F2	C7	F1-sir-C7	F1-dam-C7	F	8
F2-C7-106	F2	C7	F1-sir-C7	F1-dam-C7	F	8
F2-C7-107	F2	C7	F1-sir-C7	F1-dam-C7	F	8
F2-C7-108	F2	C7	F1-sir-C7	F1-dam-C7	F	8
F2-C7-109	F2	C7	F1-sir-C7	F1-dam-C7	F	8
F2-C7-110	F2	C7	F1-sir-C7	F1-dam-C7	F	8
F2-C7-111	F2	C7	F1-sir-C7	F1-dam-C7	F	8
F2-C7-112	F2	C7	F1-sir-C7	F1-dam-C7	F	8
F2-C7-113	F2	C7	F1-sir-C7	F1-dam-C7	M	8
F2-C7-114	F2	C7	F1-sir-C7	F1-dam-C7	M	8
F2-C7-115	F2	C7	F1-sir-C7	F1-dam-C7	M	8
F2-C7-116	F2	C7	F1-sir-C7	F1-dam-C7	M	8
F2-C7-117	F2	C7	F1-sir-C7	F1-dam-C7	M	8
F2-C7-118	F2	C7	F1-sir-C7	F1-dam-C7	M	8
F2-C7-119	F2	C7	F1-sir-C7	F1-dam-C7	F	10
F2-C7-120	F2	C7	F1-sir-C7	F1-dam-C7	F	10
F2-C7-121	F2	C7	F1-sir-C7	F1-dam-C7	F	10
F2-C7-122	F2	C7	F1-sir-C7	F1-dam-C7	F	10
F2-C7-123	F2	C7	F1-sir-C7	F1-dam-C7	F	10
F2-C7-124	F2	C7	F1-sir-C7	F1-dam-C7	F	10
F2-C7-125	F2	C7	F1-sir-C7	F1-dam-C7	F	10
F2-C7-126	F2	C7	F1-sir-C7	F1-dam-C7	F	10
F2-C7-127	F2	C7	F1-sir-C7	F1-dam-C7	F	10
F2-C7-128	F2	C7	F1-sir-C7	F1-dam-C7	F	10
F2-C7-129	F2	C7	F1-sir-C7	F1-dam-C7	F	10
F2-C7-130	F2	C7	F1-sir-C7	F1-dam-C7	F	10
F2-C7-131	F2	C7	F1-sir-C7	F1-dam-C7	M	10
F2-C7-132	F2	C7	F1-sir-C7	F1-dam-C7	M	10
F2-C7-133	F2	C7	F1-sir-C7	F1-dam-C7	M	10
F2-C7-134	F2	C7	F1-sir-C7	F1-dam-C7	F	12
F2-C7-135	F2	C7	F1-sir-C7	F1-dam-C7	F	12
F2-C7-136	F2	C7	F1-sir-C7	F1-dam-C7	F	12
F2-C7-137	F2	C7	F1-sir-C7	F1-dam-C7	F	12
F2-C7-138	F2	C7	F1-sir-C7	F1-dam-C7	F	12
F2-C7-139	F2	C7	F1-sir-C7	F1-dam-C7	F	15
F2-C7-140	F2	C7	F1-sir-C7	F1-dam-C7	F	15
F2-C7-141	F2	C7	F1-sir-C7	F1-dam-C7	F	15
F2-C7-142	F2	C7	F1-sir-C7	F1-dam-C7	F	15
F2-C7-143	F2	C7	F1-sir-C7	F1-dam-C7	M	10
F2-C7-144	F2	C7	F1-sir-C7	F1-dam-C7	M	10
F2-C7-145	F2	C7	F1-sir-C7	F1-dam-C7	M	10
F2-C7-146	F2	C7	F1-sir-C7	F1-dam-C7	M	10
F2-C7-147	F2	C7	F1-sir-C7	F1-dam-C7	M	10
F2-C7-148	F2	C7	F1-sir-C7	F1-dam-C7	M	10
F2-C7-149	F2	C7	F1-sir-C7	F1-dam-C7	M	10
F2-C7-150	F2	C7	F1-sir-C7	F1-dam-C7	M	10
F2-C7-151	F2	C7	F1-sir-C7	F1-dam-C7	F	10
F2-C7-152	F2	C7	F1-sir-C7	F1-dam-C7	F	10
F2-C7-153	F2	C7	F1-sir-C7	F1-dam-C7	F	10
F2-C7-154	F2	C7	F1-sir-C7	F1-dam-C7	F	10
F2-C7-155	F2	C7	F1-sir-C7	F1-dam-C7	F	10
F2-C7-156	F2	C7	F1-sir-C7	F1-dam-C7	F	10
F2-C7-157	F2	C7	F1-sir-C7	F1-dam-C7	F	10
F2-C7-158	F2	C7	F1-sir-C7	F1-dam-C7	F	10
F2-C7-159	F2	C7	F1-sir-C7	F1-dam-C7	F	10
F2-C7-160	F2	C7	F1-sir-C7	F1-dam-C7	F	10
F2-C7-161	F2	C7	F1-sir-C7	F1-dam-C7	F	10
F2-C7-162	F2	C7	F1-sir-C7	F1-dam-C7	F	10
F2-C7-163	F2	C7	F1-sir-C7	F1-dam-C7	F	10
F2-C7-164	F2	C7	F1-sir-C7	F1-dam-C7	F	10
F2-C7-165	F2	C7	F1-sir-C7	F1-dam-C7	F	10
F2-C7-166	F2	C7	F1-sir-C7	F1-dam-C7	F	10
F2-C7-167	F2	C7	F1-sir-C7	F1-dam-C7	F	10
F2-C7-168	F2	C7	F1-sir-C7	F1-dam-C7	M	8
F2-C7-169	F2	C7	F1-sir-C7	F1-dam-C7	M	8
F2-C7-170	F2	C7	F1-sir-C7	F1-dam-C7	M	8
F2-C7-171	F2	C7	F1-sir-C7	F1-dam-C7	M	8
F2-C7-172	F2	C7	F1-sir-C7	F1-dam-C7	M	8
F2-C7-173	F2	C7	F1-sir-C7	F1-dam-C7	M	8
F2-C7-174	F2	C7	F1-sir-C7	F1-dam-C7	F	8
F2-C7-175	F2	C7	F1-sir-C7	F1-dam-C7	F	8
F2-C7-176	F2	C7	F1-sir-C7	F1-dam-C7	F	8
F2-C7-177	F2	C7	F1-sir-C7	F1-dam-C7	F	8
F2-C7-178	F2	C7	F1-sir-C7	F1-dam-C7	M	15
F2-C7-179	F2	C7	F1-sir-C7	F1-dam-C7	M	15
F2-C7-180	F2	C7	F1-sir-C7	F1-dam-C7	M	15
F2-C7-181	F2	C7	F1-sir-C7	F1-dam-C7	M	15
F2-C7-182	F2	C7	F1-sir-C7	F1-dam-C7	M	15
F2-C7-183	F2	C7	F1-sir-C7	F1-dam-C7	M	15
F2-C7-184	F2	C7	F1-sir-C7	F1-dam-C7	F	15
F2-C7-185	F2	C7	F1-sir-C7	F1-dam-C7	F	15
F2-C7-186	F2	C7	F1-sir-C7	F1-dam-C7	F	15
F2-C7-187	F2	C7	F1-sir-C7	F1-dam-C7	F	15
F2-C7-188	F2	C7	F1-sir-C7	F1-dam-C7	F	15
F2-C7-189	F2	C7	F1-sir-C7	F1-dam-C7	F	15
F2-C7-190	F2	C7	F1-sir-C7	F1-dam-C7	F	15
F2-C7-192	F2	C7	F1-sir-C7	F1-dam-C7	F	12
F2-C7-191	F2	C7	F1-sir-C7	F1-dam-C7	F	12
F2-C7-193	F2	C7	F1-sir-C7	F1-dam-C7	F	12
F2-C7-194	F2	C7	F1-sir-C7	F1-dam-C7	F	12
F2-C7-195	F2	C7	F1-sir-C7	F1-dam-C7	M	12
F2-C7-196	F2	C7	F1-sir-C7	F1-dam-C7	M	12
F2-C7-197	F2	C7	F1-sir-C7	F1-dam-C7	M	12
F2-C7-198	F2	C7	F1-sir-C7	F1-dam-C7	M	12
F2-C7-199	F2	C7	F1-sir-C7	F1-dam-C7	M	12
F2-C7-200	F2	C7	F1-sir-C7	F1-dam-C7	M	12
F2-C7-203	F2	C7	F1-sir-C7	F1-dam-C7	M	8
F2-C7-204	F2	C7	F1-sir-C7	F1-dam-C7	F	8
F2-C7-205	F2	C7	F1-sir-C7	F1-dam-C7	F	8
F2-C7-206	F2	C7	F1-sir-C7	F1-dam-C7	F	8
F2-C7-207	F2	C7	F1-sir-C7	F1-dam-C7	F	8
F2-C7-208	F2	C7	F1-sir-C7	F1-dam-C7	F	8
F2-C7-209	F2	C7	F1-sir-C7	F1-dam-C7	F	8
F2-C7-210	F2	C7	F1-sir-C7	F1-dam-C7	F	8
F2-C7-211	F2	C7	F1-sir-C7	F1-dam-C7	F	15
F2-C7-212	F2	C7	F1-sir-C7	F1-dam-C7	F	15
F2-C7-213	F2	C7	F1-sir-C7	F1-dam-C7	F	15
F2-C7-214	F2	C7	F1-sir-C7	F1-dam-C7	F	15
F2-C7-215	F2	C7	F1-sir-C7	F1-dam-C7	M	15
F2-C7-216	F2	C7	F1-sir-C7	F1-dam-C7	F	15
F2-C7-217	F2	C7	F1-sir-C7	F1-dam-C7	F	15
F2-C7-218	F2	C7	F1-sir-C7	F1-dam-C7	F	15
F2-C7-219	F2	C7	F1-sir-C7	F1-dam-C7	F	18
F2-C7-220	F2	C7	F1-sir-C7	F1-dam-C7	M	18
F2-C7-221	F2	C7	F1-sir-C7	F1-dam-C7	M	18
F2-C7-222	F2	C7	F1-sir-C7	F1-dam-C7	M	18
F2-C7-223	F2	C7	F1-sir-C7	F1-dam-C7	M	18
F2-C7-224	F2	C7	F1-sir-C7	F1-dam-C7	M	18
F2-C7-225	F2	C7	F1-sir-C7	F1-dam-C7	M	18
F2-C7-226	F2	C7	F1-sir-C7	F1-dam-C7	F	18
F2-C7-227	F2	C7	F1-sir-C7	F1-dam-C7	F	18
F2-C7-228	F2	C7	F1-sir-C7	F1-dam-C7	F	18
F2-C7-229	F2	C7	F1-sir-C7	F1-dam-C7	F	18
F2-C7-230	F2	C7	F1-sir-C7	F1-dam-C7	F	18
F2-C7-231	F2	C7	F1-sir-C7	F1-dam-C7	F	18
F2-C7-232	F2	C7	F1-sir-C7	F1-dam-C7	F	18
F2-C7-233	F2	C7	F1-sir-C7	F1-dam-C7	F	18
F2-C7-234	F2	C7	F1-sir-C7	F1-dam-C7	F	18
F2-C7-235	F2	C7	F1-sir-C7	F1-dam-C7	F	18
F2-C7-236	F2	C7	F1-sir-C7	F1-dam-C7	F	18
F2-C7-237	F2	C7	F1-sir-C7	F1-dam-C7	M	18
F2-C7-238	F2	C7	F1-sir-C7	F1-dam-C7	M	18
F2-C7-239	F2	C7	F1-sir-C7	F1-dam-C7	F	18
F2-C7-240	F2	C7	F1-sir-C7	F1-dam-C7	F	18
F2-C7-241	F2	C7	F1-sir-C7	F1-dam-C7	F	18
F2-C7-242	F2	C7	F1-sir-C7	F1-dam-C7	F	18
F2-C7-243	F2	C7	F1-sir-C7	F1-dam-C7	F	18
F2-C7-244	F2	C7	F1-sir-C7	F1-dam-C7	F	18
F2-C7-245	F2	C7	F1-sir-C7	F1-dam-C7	F	21
F2-C7-246	F2	C7	F1-sir-C7	F1-dam-C7	F	21
F2-C7-247	F2	C7	F1-sir-C7	F1-dam-C7	M	21
F2-C7-248	F2	C7	F1-sir-C7	F1-dam-C7	M	21
F2-C7-249	F2	C7	F1-sir-C7	F1-dam-C7	M	21
F2-C7-250	F2	C7	F1-sir-C7	F1-dam-C7	M	21
F2-C7-251	F2	C7	F1-sir-C7	F1-dam-C7	M	21
F2-C7-252	F2	C7	F1-sir-C7	F1-dam-C7	M	21
F2-C7-253	F2	C7	F1-sir-C7	F1-dam-C7	M	24
F2-C7-254	F2	C7	F1-sir-C7	F1-dam-C7	M	24
F2-C7-255	F2	C7	F1-sir-C7	F1-dam-C7	M	24
F2-C7-256	F2	C7	F1-sir-C7	F1-dam-C7	M	24
F2-C7-257	F2	C7	F1-sir-C7	F1-dam-C7	M	24
F2-C7-258	F2	C7	F1-sir-C7	F1-dam-C7	M	24
F2-C7-259	F2	C7	F1-sir-C7	F1-dam-C7	M	24
F2-C7-260	F2	C7	F1-sir-C7	F1-dam-C7	M	24
F2-C7-261	F2	C7	F1-sir-C7	F1-dam-C7	M	24
F2-C7-262	F2	C7	F1-sir-C7	F1-dam-C7	M	26
F2-C7-263	F2	C7	F1-sir-C7	F1-dam-C7	M	26
F2-C7-264	F2	C7	F1-sir-C7	F1-dam-C7	M	26
F2-C7-265	F2	C7	F1-sir-C7	F1-dam-C7	M	26
F2-C7-266	F2	C7	F1-sir-C7	F1-dam-C7	M	26
F2-C7-267	F2	C7	F1-sir-C7	F1-dam-C7	M	26
F2-C7-268	F2	C7	F1-sir-C7	F1-dam-C7	M	26
F2-C7-269	F2	C7	F1-sir-C7	F1-dam-C7	M	26
F2-C7-270	F2	C7	F1-sir-C7	F1-dam-C7	M	26
F2-C7-271	F2	C7	F1-sir-C7	F1-dam-C7	F	26
F2-C7-272	F2	C7	F1-sir-C7	F1-dam-C7	M	28
F2-C7-273	F2	C7	F1-sir-C7	F1-dam-C7	M	28
F2-C7-274	F2	C7	F1-sir-C7	F1-dam-C7	M	28
F2-C7-275	F2	C7	F1-sir-C7	F1-dam-C7	M	28
F2-C7-276	F2	C7	F1-sir-C7	F1-dam-C7	M	30
F2-C7-277	F2	C7	F1-sir-C7	F1-dam-C7	M	30
F2-C7-278	F2	C7	F1-sir-C7	F1-dam-C7	M	30
F2-C7-279	F2	C7	F1-sir-C7	F1-dam-C7	M	30
F2-C7-280	F2	C7	F1-sir-C7	F1-dam-C7	M	30
F2-C7-281	F2	C7	F1-sir-C7	F1-dam-C7	M	30
F2-C7-282	F2	C7	F1-sir-C7	F1-dam-C7	M	>30
P0-sir-C6	P0	IoA-02			M
P0-dam-C6	P0	IoA-00			F
F1-sir-C6	F1	C6	P0-sir-C6	P0-dam-C6	M
F1-dam-C6	F1	C6	P0-sir-C6	P0-dam-C6	F
F2-C6-283	F2	C6	F1-sir-C6	F1-dam-C6	M	4
F2-C6-284	F2	C6	F1-sir-C6	F1-dam-C6	F	6
F2-C6-285	F2	C6	F1-sir-C6	F1-dam-C6	F	6
F2-C6-286	F2	C6	F1-sir-C6	F1-dam-C6	F	8
F2-C6-287	F2	C6	F1-sir-C6	F1-dam-C6	M	8
F2-C6-288	F2	C6	F1-sir-C6	F1-dam-C6	M	8
F2-C6-289	F2	C6	F1-sir-C6	F1-dam-C6	M	8
F2-C6-290	F2	C6	F1-sir-C6	F1-dam-C6	M	8
F2-C6-291	F2	C6	F1-sir-C6	F1-dam-C6	M	8
F2-C6-292	F2	C6	F1-sir-C6	F1-dam-C6	M	8
F2-C6-293	F2	C6	F1-sir-C6	F1-dam-C6	M	8
F2-C6-294	F2	C6	F1-sir-C6	F1-dam-C6	F	8
F2-C6-295	F2	C6	F1-sir-C6	F1-dam-C6	F	8
F2-C6-296	F2	C6	F1-sir-C6	F1-dam-C6	F	8
F2-C6-297	F2	C6	F1-sir-C6	F1-dam-C6	F	8
F2-C6-298	F2	C6	F1-sir-C6	F1-dam-C6	M	10
F2-C6-299	F2	C6	F1-sir-C6	F1-dam-C6	M	10
F2-C6-300	F2	C6	F1-sir-C6	F1-dam-C6	F	10
F2-C6-301	F2	C6	F1-sir-C6	F1-dam-C6	F	10
F2-C6-302	F2	C6	F1-sir-C6	F1-dam-C6	F	10
F2-C6-303	F2	C6	F1-sir-C6	F1-dam-C6	F	10
F2-C6-304	F2	C6	F1-sir-C6	F1-dam-C6	F	10
F2-C6-305	F2	C6	F1-sir-C6	F1-dam-C6	M	12
F2-C6-306	F2	C6	F1-sir-C6	F1-dam-C6	M	12
F2-C6-307	F2	C6	F1-sir-C6	F1-dam-C6	M	12
F2-C6-308	F2	C6	F1-sir-C6	F1-dam-C6	F	12
F2-C6-309	F2	C6	F1-sir-C6	F1-dam-C6	F	15
F2-C6-310	F2	C6	F1-sir-C6	F1-dam-C6	M	15
F2-C6-311	F2	C6	F1-sir-C6	F1-dam-C6	M	15
F2-C6-312	F2	C6	F1-sir-C6	F1-dam-C6	M	15
F2-C6-313	F2	C6	F1-sir-C6	F1-dam-C6	M	15
F2-C6-314	F2	C6	F1-sir-C6	F1-dam-C6	M	15
F2-C6-315	F2	C6	F1-sir-C6	F1-dam-C6	M	18
F2-C6-316	F2	C6	F1-sir-C6	F1-dam-C6	M	18
F2-C6-317	F2	C6	F1-sir-C6	F1-dam-C6	M	18
F2-C6-318	F2	C6	F1-sir-C6	F1-dam-C6	M	18
F2-C6-319	F2	C6	F1-sir-C6	F1-dam-C6	M	21
F2-C6-320	F2	C6	F1-sir-C6	F1-dam-C6	M	21
F2-C6-321	F2	C6	F1-sir-C6	F1-dam-C6	M	21
F2-C6-322	F2	C6	F1-sir-C6	F1-dam-C6	M	24
F2-C6-323	F2	C6	F1-sir-C6	F1-dam-C6	M	24
F2-C6-324	F2	C6	F1-sir-C6	F1-dam-C6	M	28
F2-C6-325	F2	C6	F1-sir-C6	F1-dam-C6	M	30
F2-C6-326	F2	C6	F1-sir-C6	F1-dam-C6	M	>30
P0-sir-C9	P0	IoA-00			M
P0-dam-C9	P0	IoA-02			F
F1-sir-C9	F1	C9	FamilyC9-P0-sire	FamilyC9-P0-dam	M
F1-dam-C9	F1	C9	FamilyC9-P0-sire	FamilyC9-P0-dam	F
F2-C9-327	F2	C9	FamilyC9-F1-sire	FamilyC9-F1-dam	F	2
F2-C9-328	F2	C9	FamilyC9-F1-sire	FamilyC9-F1-dam	F	2
F2-C9-329	F2	C9	FamilyC9-F1-sire	FamilyC9-F1-dam	F	2
F2-C9-330	F2	C9	FamilyC9-F1-sire	FamilyC9-F1-dam	F	4
F2-C9-331	F2	C9	FamilyC9-F1-sire	FamilyC9-F1-dam	F	4
F2-C9-332	F2	C9	FamilyC9-F1-sire	FamilyC9-F1-dam	F	4
F2-C9-333	F2	C9	FamilyC9-F1-sire	FamilyC9-F1-dam	F	4
F2-C9-334	F2	C9	FamilyC9-F1-sire	FamilyC9-F1-dam	F	4
F2-C9-335	F2	C9	FamilyC9-F1-sire	FamilyC9-F1-dam	F	4
F2-C9-336	F2	C9	FamilyC9-F1-sire	FamilyC9-F1-dam	F	4
F2-C9-337	F2	C9	FamilyC9-F1-sire	FamilyC9-F1-dam	F	4
F2-C9-338	F2	C9	FamilyC9-F1-sire	FamilyC9-F1-dam	F	4
F2-C9-339	F2	C9	FamilyC9-F1-sire	FamilyC9-F1-dam	F	4
F2-C9-340	F2	C9	FamilyC9-F1-sire	FamilyC9-F1-dam	F	4
F2-C9-341	F2	C9	FamilyC9-F1-sire	FamilyC9-F1-dam	F	4
F2-C9-342	F2	C9	FamilyC9-F1-sire	FamilyC9-F1-dam	F	4
F2-C9-343	F2	C9	FamilyC9-F1-sire	FamilyC9-F1-dam	F	4
F2-C9-344	F2	C9	FamilyC9-F1-sire	FamilyC9-F1-dam	F	4
F2-C9-345	F2	C9	FamilyC9-F1-sire	FamilyC9-F1-dam	F	4
F2-C9-346	F2	C9	FamilyC9-F1-sire	FamilyC9-F1-dam	F	4
F2-C9-347	F2	C9	FamilyC9-F1-sire	FamilyC9-F1-dam	F	4
F2-C9-348	F2	C9	FamilyC9-F1-sire	FamilyC9-F1-dam	F	4
F2-C9-349	F2	C9	FamilyC9-F1-sire	FamilyC9-F1-dam	F	4
F2-C9-350	F2	C9	FamilyC9-F1-sire	FamilyC9-F1-dam	F	4
F2-C9-351	F2	C9	FamilyC9-F1-sire	FamilyC9-F1-dam	F	4
F2-C9-352	F2	C9	FamilyC9-F1-sire	FamilyC9-F1-dam	F	4
F2-C9-353	F2	C9	FamilyC9-F1-sire	FamilyC9-F1-dam	F	4
F2-C9-354	F2	C9	FamilyC9-F1-sire	FamilyC9-F1-dam	F	4
F2-C9-355	F2	C9	FamilyC9-F1-sire	FamilyC9-F1-dam	F	4
F2-C9-356	F2	C9	FamilyC9-F1-sire	FamilyC9-F1-dam	F	4
F2-C9-357	F2	C9	FamilyC9-F1-sire	FamilyC9-F1-dam	M	4
F2-C9-358	F2	C9	FamilyC9-F1-sire	FamilyC9-F1-dam	F	6
F2-C9-359	F2	C9	FamilyC9-F1-sire	FamilyC9-F1-dam	F	6
F2-C9-360	F2	C9	FamilyC9-F1-sire	FamilyC9-F1-dam	F	6
F2-C9-361	F2	C9	FamilyC9-F1-sire	FamilyC9-F1-dam	F	6
F2-C9-362	F2	C9	FamilyC9-F1-sire	FamilyC9-F1-dam	F	6
F2-C9-363	F2	C9	FamilyC9-F1-sire	FamilyC9-F1-dam	F	6
F2-C9-364	F2	C9	FamilyC9-F1-sire	FamilyC9-F1-dam	F	6
F2-C9-371	F2	C9	FamilyC9-F1-sire	FamilyC9-F1-dam	M	6
F2-C9-372	F2	C9	FamilyC9-F1-sire	FamilyC9-F1-dam	M	6
F2-C9-373	F2	C9	FamilyC9-F1-sire	FamilyC9-F1-dam	M	6
F2-C9-374	F2	C9	FamilyC9-F1-sire	FamilyC9-F1-dam	M	6
F2-C9-375	F2	C9	FamilyC9-F1-sire	FamilyC9-F1-dam	M	6
F2-C9-376	F2	C9	FamilyC9-F1-sire	FamilyC9-F1-dam	M	6
F2-C9-377	F2	C9	FamilyC9-F1-sire	FamilyC9-F1-dam	M	6
F2-C9-378	F2	C9	FamilyC9-F1-sire	FamilyC9-F1-dam	M	6
F2-C9-379	F2	C9	FamilyC9-F1-sire	FamilyC9-F1-dam	M	6
F2-C9-380	F2	C9	FamilyC9-F1-sire	FamilyC9-F1-dam	M	6
F2-C9-381	F2	C9	FamilyC9-F1-sire	FamilyC9-F1-dam	M	6
F2-C9-382	F2	C9	FamilyC9-F1-sire	FamilyC9-F1-dam	M	6
F2-C9-383	F2	C9	FamilyC9-F1-sire	FamilyC9-F1-dam	M	6
F2-C9-384	F2	C9	FamilyC9-F1-sire	FamilyC9-F1-dam	M	6
F2-C9-385	F2	C9	FamilyC9-F1-sire	FamilyC9-F1-dam	M	6
F2-C9-386	F2	C9	FamilyC9-F1-sire	FamilyC9-F1-dam	M	6
F2-C9-387	F2	C9	FamilyC9-F1-sire	FamilyC9-F1-dam	M	6
F2-C9-388	F2	C9	FamilyC9-F1-sire	FamilyC9-F1-dam	M	6
F2-C9-389	F2	C9	FamilyC9-F1-sire	FamilyC9-F1-dam	M	6
F2-C9-390	F2	C9	FamilyC9-F1-sire	FamilyC9-F1-dam	M	6
F2-C9-391	F2	C9	FamilyC9-F1-sire	FamilyC9-F1-dam	M	6
F2-C9-392	F2	C9	FamilyC9-F1-sire	FamilyC9-F1-dam	M	6
F2-C9-393	F2	C9	FamilyC9-F1-sire	FamilyC9-F1-dam	M	6
F2-C9-394	F2	C9	FamilyC9-F1-sire	FamilyC9-F1-dam	M	6
F2-C9-430	F2	C9	FamilyC9-F1-sire	FamilyC9-F1-dam	M	6
F2-C9-431	F2	C9	FamilyC9-F1-sire	FamilyC9-F1-dam	M	6
F2-C9-432	F2	C9	FamilyC9-F1-sire	FamilyC9-F1-dam	M	6
F2-C9-433	F2	C9	FamilyC9-F1-sire	FamilyC9-F1-dam	F	6
F2-C9-434	F2	C9	FamilyC9-F1-sire	FamilyC9-F1-dam	F	6
F2-C9-435	F2	C9	FamilyC9-F1-sire	FamilyC9-F1-dam	F	6
F2-C9-436	F2	C9	FamilyC9-F1-sire	FamilyC9-F1-dam	F	6
F2-C9-437	F2	C9	FamilyC9-F1-sire	FamilyC9-F1-dam	F	6
F2-C9-438	F2	C9	FamilyC9-F1-sire	FamilyC9-F1-dam	F	6
F2-C9-439	F2	C9	FamilyC9-F1-sire	FamilyC9-F1-dam	F	6
F2-C9-440	F2	C9	FamilyC9-F1-sire	FamilyC9-F1-dam	F	6
F2-C9-441	F2	C9	FamilyC9-F1-sire	FamilyC9-F1-dam	F	6
F2-C9-442	F2	C9	FamilyC9-F1-sire	FamilyC9-F1-dam	F	6
F2-C9-443	F2	C9	FamilyC9-F1-sire	FamilyC9-F1-dam	M	6
F2-C9-444	F2	C9	FamilyC9-F1-sire	FamilyC9-F1-dam	F	6
F2-C9-445	F2	C9	FamilyC9-F1-sire	FamilyC9-F1-dam	F	6
F2-C9-446	F2	C9	FamilyC9-F1-sire	FamilyC9-F1-dam	F	6
F2-C9-447	F2	C9	FamilyC9-F1-sire	FamilyC9-F1-dam	F	6
F2-C9-448	F2	C9	FamilyC9-F1-sire	FamilyC9-F1-dam	F	6
F2-C9-449	F2	C9	FamilyC9-F1-sire	FamilyC9-F1-dam	F	6
F2-C9-450	F2	C9	FamilyC9-F1-sire	FamilyC9-F1-dam	F	6
F2-C9-451	F2	C9	FamilyC9-F1-sire	FamilyC9-F1-dam	F	6
F2-C9-452	F2	C9	FamilyC9-F1-sire	FamilyC9-F1-dam	F	6
F2-C9-453	F2	C9	FamilyC9-F1-sire	FamilyC9-F1-dam	F	6
F2-C9-454	F2	C9	FamilyC9-F1-sire	FamilyC9-F1-dam	F	6
F2-C9-455	F2	C9	FamilyC9-F1-sire	FamilyC9-F1-dam	F	6
F2-C9-456	F2	C9	FamilyC9-F1-sire	FamilyC9-F1-dam	F	6
F2-C9-457	F2	C9	FamilyC9-F1-sire	FamilyC9-F1-dam	F	6
F2-C9-458	F2	C9	FamilyC9-F1-sire	FamilyC9-F1-dam	F	6
F2-C9-459	F2	C9	FamilyC9-F1-sire	FamilyC9-F1-dam	F	6
F2-C9-460	F2	C9	FamilyC9-F1-sire	FamilyC9-F1-dam	F	8
F2-C9-461	F2	C9	FamilyC9-F1-sire	FamilyC9-F1-dam	F	8
F2-C9-462	F2	C9	FamilyC9-F1-sire	FamilyC9-F1-dam	F	8
F2-C9-463	F2	C9	FamilyC9-F1-sire	FamilyC9-F1-dam	M	8
F2-C9-464	F2	C9	FamilyC9-F1-sire	FamilyC9-F1-dam	M	8
F2-C9-465	F2	C9	FamilyC9-F1-sire	FamilyC9-F1-dam	M	8
F2-C9-466	F2	C9	FamilyC9-F1-sire	FamilyC9-F1-dam	M	8
F2-C9-467	F2	C9	FamilyC9-F1-sire	FamilyC9-F1-dam	F	8
F2-C9-468	F2	C9	FamilyC9-F1-sire	FamilyC9-F1-dam	F	8
F2-C9-469	F2	C9	FamilyC9-F1-sire	FamilyC9-F1-dam	M	8
F2-C9-470	F2	C9	FamilyC9-F1-sire	FamilyC9-F1-dam	M	8
F2-C9-471	F2	C9	FamilyC9-F1-sire	FamilyC9-F1-dam	M	8
F2-C9-472	F2	C9	FamilyC9-F1-sire	FamilyC9-F1-dam	M	8
F2-C9-473	F2	C9	FamilyC9-F1-sire	FamilyC9-F1-dam	M	8
F2-C9-474	F2	C9	FamilyC9-F1-sire	FamilyC9-F1-dam	M	8
F2-C9-475	F2	C9	FamilyC9-F1-sire	FamilyC9-F1-dam	M	8
F2-C9-476	F2	C9	FamilyC9-F1-sire	FamilyC9-F1-dam	M	8
F2-C9-477	F2	C9	FamilyC9-F1-sire	FamilyC9-F1-dam	M	8
F2-C9-478	F2	C9	FamilyC9-F1-sire	FamilyC9-F1-dam	M	8
F2-C9-479	F2	C9	FamilyC9-F1-sire	FamilyC9-F1-dam	M	8
F2-C9-480	F2	C9	FamilyC9-F1-sire	FamilyC9-F1-dam	M	8
F2-C9-481	F2	C9	FamilyC9-F1-sire	FamilyC9-F1-dam	M	8
F2-C9-482	F2	C9	FamilyC9-F1-sire	FamilyC9-F1-dam	M	8
F2-C9-483	F2	C9	FamilyC9-F1-sire	FamilyC9-F1-dam	M	8
F2-C9-484	F2	C9	FamilyC9-F1-sire	FamilyC9-F1-dam	M	8
F2-C9-485	F2	C9	FamilyC9-F1-sire	FamilyC9-F1-dam	M	8
F2-C9-486	F2	C9	FamilyC9-F1-sire	FamilyC9-F1-dam	M	8
F2-C9-487	F2	C9	FamilyC9-F1-sire	FamilyC9-F1-dam	M	8
F2-C9-488	F2	C9	FamilyC9-F1-sire	FamilyC9-F1-dam	M	8
F2-C9-489	F2	C9	FamilyC9-F1-sire	FamilyC9-F1-dam	M	8
F2-C9-490	F2	C9	FamilyC9-F1-sire	FamilyC9-F1-dam	M	8
F2-C9-491	F2	C9	FamilyC9-F1-sire	FamilyC9-F1-dam	M	8
F2-C9-492	F2	C9	FamilyC9-F1-sire	FamilyC9-F1-dam	M	8
F2-C9-493	F2	C9	FamilyC9-F1-sire	FamilyC9-F1-dam	M	8
F2-C9-494	F2	C9	FamilyC9-F1-sire	FamilyC9-F1-dam	M	8
F2-C9-495	F2	C9	FamilyC9-F1-sire	FamilyC9-F1-dam	M	8
F2-C9-496	F2	C9	FamilyC9-F1-sire	FamilyC9-F1-dam	M	8
F2-C9-497	F2	C9	FamilyC9-F1-sire	FamilyC9-F1-dam	M	8
F2-C9-498	F2	C9	FamilyC9-F1-sire	FamilyC9-F1-dam	M	8
