# Supplementary material for: QTL mapping provides new insights into emamectin benzoate resistance in salmon lice, Lepeophtheirus salmonis
Source: BMC Genomics. 2024 Dec 18;25:1212. doi: 10.1186/s12864-024-11096-2 (PMC11657612; doi:10.1186/s12864-024-11096-2)
Supplement: Supplementary file 6 — Supplementary Material 6 [file 12864_2024_11096_MOESM6_ESM.xlsx]

## Sheet: TableS2.v15
Supplementary Table S2
Identification of L. salmonis individuals included in RAD-seq libraries, and details of sequencing.
Sample-ID	Repeat	Barcode1	Barcode2	EBI-run-ID
F1-dam-C7	1	GATCG	GAAGC	ERR2809791
F1-dam-C7	2	ATCGA	AGTCA	ERR2809791
F1-dam-C7	3	GTCAC	CGATC	ERR2809791
F1-dam-C7	4	CGATA	GAAGC	ERR2809791
F1-dam-C7	5	AGAGT	AGTCA	ERR2809791
F1-dam-C7	6	GACTA	CGATC	ERR2809791
F1-sir-C7	1	CGTATCA	ATACGGT	ERR2809791
F1-sir-C7	2	ACTGCAC	TACGTGT	ERR2809791
F1-sir-C7	3	GTACACA	CATCTGT	ERR2809791
F1-sir-C7	4	CTAGGAC	ATACGGT	ERR2809791
F1-sir-C7	5	GCTAACA	TACGTGT	ERR2809791
F1-sir-C7	6	AGGACAC	CATCTGT	ERR2809791
F2-C7-073	1	TCAGA	ATACGGT	ERR2809791
F2-C7-073	2	TCAGA	GCATA	ERR2809791
F2-C7-074	1	TGCAACA	TAGCA	ERR2809791
F2-C7-074	2	TGCAACA	GAGATGT	ERR2809791
F2-C7-075	1	GATCG	AGCTGTC	ERR2809791
F2-C7-075	2	GATCG	CGATC	ERR2809791
F2-C7-077	1	CGTATCA	AGTCA	ERR2809791
F2-C7-077	2	CGTATCA	CATCTGT	ERR2809791
F2-C7-078	1	CATGA	TACGTGT	ERR2809791
F2-C7-078	2	CATGA	CTGGT	ERR2809791
F2-C7-079	1	CACAGAC	GCATA	ERR2809791
F2-C7-079	2	CACAGAC	GTCAAGT	ERR2809791
F2-C7-080	1	ATCGA	GAGATGT	ERR2809791
F2-C7-080	2	ATCGA	GAAGC	ERR2809791
F2-C7-081	1	ACTGCAC	CGATC	ERR2809791
F2-C7-081	2	ACTGCAC	ATACGGT	ERR2809791
F2-C7-082	1	TCGAG	CATCTGT	ERR2809791
F2-C7-082	2	TCGAG	TAGCA	ERR2809791
F2-C7-084	1	TCTCTCA	CTGGT	ERR2809791
F2-C7-084	2	TCTCTCA	AGCTGTC	ERR2809791
F2-C7-085	1	GTCAC	GTCAAGT	ERR2809791
F2-C7-085	2	GTCAC	AGTCA	ERR2809791
F2-C7-088	1	GTACACA	GAAGC	ERR2809791
F2-C7-088	2	GTACACA	TACGTGT	ERR2809791
F2-C7-089	1	GCATT	ATACGGT	ERR2809791
F2-C7-089	2	GCATT	GCATA	ERR2809791
F2-C7-094	1	CTCTTCA	TAGCA	ERR2809791
F2-C7-094	2	CTCTTCA	GAGATGT	ERR2809791
F2-C7-095	1	CGATA	AGCTGTC	ERR2809791
F2-C7-095	2	CGATA	CGATC	ERR2809791
F2-C7-096	1	CTAGGAC	AGTCA	ERR2809791
F2-C7-096	2	CTAGGAC	CATCTGT	ERR2809791
F2-C7-097	1	ACGTA	TACGTGT	ERR2809791
F2-C7-097	2	ACGTA	CTGGT	ERR2809791
F2-C7-098	1	CAGTCAC	GCATA	ERR2809791
F2-C7-098	2	CAGTCAC	GTCAAGT	ERR2809791
F2-C7-100	1	GCTAACA	CGATC	ERR2809791
F2-C7-100	2	GCTAACA	ATACGGT	ERR2809791
F2-C7-101	1	ATGCT	CATCTGT	ERR2809791
F2-C7-101	2	ATGCT	TAGCA	ERR2809791
F2-C7-102	1	ACACGAG	CTGGT	ERR2809791
F2-C7-102	2	ACACGAG	AGCTGTC	ERR2809791
F2-C7-113	1	GACTA	GTCAAGT	ERR2809791
F2-C7-113	2	GACTA	AGTCA	ERR2809791
F2-C7-114	1	AGGACAC	GAAGC	ERR2809791
F2-C7-114	2	AGGACAC	TACGTGT	ERR2809791
F2-C7-115	1	TCAGA	AGCTGTC	ERR2809791
F2-C7-115	2	TCAGA	GAGATGT	ERR2809791
F2-C7-116	1	AGAGT	GAGATGT	ERR2809791
F2-C7-116	2	AGAGT	GAAGC	ERR2809791
F2-C7-119	1	ATCGA	CATCTGT	ERR2809791
F2-C7-119	2	ATCGA	ATACGGT	ERR2809791
F2-C7-120	1	ACTGCAC	CTGGT	ERR2809791
F2-C7-120	2	ACTGCAC	TAGCA	ERR2809791
F2-C7-121	1	TCGAG	GTCAAGT	ERR2809791
F2-C7-121	2	TCGAG	AGCTGTC	ERR2809791
F2-C7-135	1	CTAGGAC	GCATA	ERR2809791
F2-C7-135	2	CTAGGAC	CTGGT	ERR2809791
F2-C7-136	1	ACGTA	GAGATGT	ERR2809791
F2-C7-136	2	ACGTA	GTCAAGT	ERR2809791
F2-C7-140	1	CAGTCAC	CGATC	ERR2809791
F2-C7-140	2	CAGTCAC	GAAGC	ERR2809791
F2-C7-141	1	AGAGT	CATCTGT	ERR2809791
F2-C7-141	2	AGAGT	ATACGGT	ERR2809791
F2-C7-142	1	GCTAACA	CTGGT	ERR2809791
F2-C7-142	2	GCTAACA	TAGCA	ERR2809791
F2-C7-144	1	GTCAC	ATACGGT	ERR2809791
F2-C7-144	2	GTCAC	TACGTGT	ERR2809791
F2-C7-147	1	GTACACA	TAGCA	ERR2809791
F2-C7-147	2	GTACACA	GCATA	ERR2809791
F2-C7-148	1	GCATT	AGCTGTC	ERR2809791
F2-C7-148	2	GCATT	GAGATGT	ERR2809791
F2-C7-149	1	CTCTTCA	AGTCA	ERR2809791
F2-C7-149	2	CTCTTCA	CGATC	ERR2809791
F2-C7-150	1	CGATA	TACGTGT	ERR2809791
F2-C7-150	2	CGATA	CATCTGT	ERR2809791
F2-C7-151	1	TCTCTCA	GAAGC	ERR2809791
F2-C7-151	2	TCTCTCA	AGTCA	ERR2809791
F2-C7-168	1	TGCAACA	AGTCA	ERR2809791
F2-C7-168	2	TGCAACA	CGATC	ERR2809791
F2-C7-169	1	GATCG	TACGTGT	ERR2809791
F2-C7-169	2	GATCG	CATCTGT	ERR2809791
F2-C7-170	1	CGTATCA	GCATA	ERR2809791
F2-C7-170	2	CGTATCA	CTGGT	ERR2809791
F2-C7-171	1	CATGA	GAGATGT	ERR2809791
F2-C7-171	2	CATGA	GTCAAGT	ERR2809791
F2-C7-172	1	CACAGAC	CGATC	ERR2809791
F2-C7-172	2	CACAGAC	GAAGC	ERR2809791
F2-C7-180	1	TCTCTCA	ATACGGT	ERR2809791
F2-C7-180	2	TCTCTCA	TACGTGT	ERR2809791
F2-C7-181	1	GTCAC	TAGCA	ERR2809791
F2-C7-181	2	GTCAC	GCATA	ERR2809791
F2-C7-185	1	TGCAACA	TACGTGT	ERR2809791
F2-C7-185	2	TGCAACA	CATCTGT	ERR2809791
F2-C7-186	1	GATCG	GCATA	ERR2809791
F2-C7-186	2	GATCG	CTGGT	ERR2809791
F2-C7-187	1	CGTATCA	GAGATGT	ERR2809791
F2-C7-187	2	CGTATCA	GTCAAGT	ERR2809791
F2-C7-191	1	ATGCT	GTCAAGT	ERR2809791
F2-C7-191	2	ATGCT	AGCTGTC	ERR2809791
F2-C7-193	1	ACACGAG	GAAGC	ERR2809791
F2-C7-193	2	ACACGAG	AGTCA	ERR2809791
F2-C7-195	1	GACTA	ATACGGT	ERR2809791
F2-C7-195	2	GACTA	TACGTGT	ERR2809791
F2-C7-196	1	AGGACAC	TAGCA	ERR2809791
F2-C7-196	2	AGGACAC	GCATA	ERR2809791
F2-C7-199	1	TCAGA	AGTCA	ERR2809791
F2-C7-199	2	TCAGA	CGATC	ERR2809791
F2-C7-211	1	CATGA	CGATC	ERR2809791
F2-C7-211	2	CATGA	GAAGC	ERR2809791
F2-C7-212	1	CACAGAC	CATCTGT	ERR2809791
F2-C7-212	2	CACAGAC	ATACGGT	ERR2809791
F2-C7-213	1	ATCGA	CTGGT	ERR2809791
F2-C7-213	2	ATCGA	TAGCA	ERR2809791
F2-C7-214	1	ACTGCAC	GTCAAGT	ERR2809791
F2-C7-214	2	ACTGCAC	AGCTGTC	ERR2809791
F2-C7-217	1	TCGAG	GAAGC	ERR2809791
F2-C7-217	2	TCGAG	AGTCA	ERR2809791
F2-C7-220	1	ACACGAG	ATACGGT	ERR2809791
F2-C7-220	2	ACACGAG	TACGTGT	ERR2809791
F2-C7-221	1	GACTA	TAGCA	ERR2809791
F2-C7-221	2	GACTA	GCATA	ERR2809791
F2-C7-222	1	AGGACAC	AGCTGTC	ERR2809791
F2-C7-222	2	AGGACAC	GAGATGT	ERR2809791
F2-C7-225	1	TCAGA	TACGTGT	ERR2809791
F2-C7-225	2	TCAGA	CATCTGT	ERR2809791
F2-C7-226	1	GTACACA	AGCTGTC	ERR2809791
F2-C7-226	2	GTACACA	GAGATGT	ERR2809791
F2-C7-227	1	GCATT	AGTCA	ERR2809791
F2-C7-227	2	GCATT	CGATC	ERR2809791
F2-C7-228	1	CTCTTCA	TACGTGT	ERR2809791
F2-C7-228	2	CTCTTCA	CATCTGT	ERR2809791
F2-C7-229	1	CGATA	GCATA	ERR2809791
F2-C7-229	2	CGATA	CTGGT	ERR2809791
F2-C7-230	1	CTAGGAC	GAGATGT	ERR2809791
F2-C7-230	2	CTAGGAC	GTCAAGT	ERR2809791
F2-C7-231	1	ACGTA	CGATC	ERR2809791
F2-C7-231	2	ACGTA	GAAGC	ERR2809791
F2-C7-232	1	CAGTCAC	CATCTGT	ERR2809791
F2-C7-232	2	CAGTCAC	ATACGGT	ERR2809791
F2-C7-233	1	AGAGT	CTGGT	ERR2809791
F2-C7-233	2	AGAGT	TAGCA	ERR2809791
F2-C7-234	1	GCTAACA	GTCAAGT	ERR2809791
F2-C7-234	2	GCTAACA	AGCTGTC	ERR2809791
F2-C7-237	1	TGCAACA	GCATA	ERR2809791
F2-C7-237	2	TGCAACA	CTGGT	ERR2809791
F2-C7-238	1	GATCG	GAGATGT	ERR2809791
F2-C7-238	2	GATCG	GTCAAGT	ERR2809791
F2-C7-242	1	ATGCT	GAAGC	ERR2809791
F2-C7-242	2	ATGCT	AGTCA	ERR2809791
F2-C7-245	1	CGTATCA	CGATC	ERR2809791
F2-C7-245	2	CGTATCA	GAAGC	ERR2809791
F2-C7-246	1	CATGA	CATCTGT	ERR2809791
F2-C7-246	2	CATGA	ATACGGT	ERR2809791
F2-C7-248	1	CACAGAC	CTGGT	ERR2809791
F2-C7-248	2	CACAGAC	TAGCA	ERR2809791
F2-C7-249	1	ATCGA	GTCAAGT	ERR2809791
F2-C7-249	2	ATCGA	AGCTGTC	ERR2809791
F2-C7-250	1	ACTGCAC	GAAGC	ERR2809791
F2-C7-250	2	ACTGCAC	AGTCA	ERR2809791
F2-C7-253	1	TCGAG	ATACGGT	ERR2809791
F2-C7-253	2	TCGAG	TACGTGT	ERR2809791
F2-C7-254	1	TCTCTCA	TAGCA	ERR2809791
F2-C7-254	2	TCTCTCA	GCATA	ERR2809791
F2-C7-255	1	GTCAC	AGCTGTC	ERR2809791
F2-C7-255	2	GTCAC	GAGATGT	ERR2809791
F2-C7-262	1	GCATT	TACGTGT	ERR2809791
F2-C7-262	2	GCATT	CATCTGT	ERR2809791
F2-C7-263	1	CTCTTCA	GCATA	ERR2809791
F2-C7-263	2	CTCTTCA	CTGGT	ERR2809791
F2-C7-264	1	CGATA	GAGATGT	ERR2809791
F2-C7-264	2	CGATA	GTCAAGT	ERR2809791
F2-C7-265	1	CTAGGAC	CGATC	ERR2809791
F2-C7-265	2	CTAGGAC	GAAGC	ERR2809791
F2-C7-271	1	GTACACA	AGTCA	ERR2809791
F2-C7-271	2	GTACACA	CGATC	ERR2809791
F2-C7-272	1	ACGTA	CATCTGT	ERR2809791
F2-C7-272	2	ACGTA	ATACGGT	ERR2809791
F2-C7-273	1	CAGTCAC	CTGGT	ERR2809791
F2-C7-273	2	CAGTCAC	TAGCA	ERR2809791
F2-C7-274	1	AGAGT	GTCAAGT	ERR2809791
F2-C7-274	2	AGAGT	AGCTGTC	ERR2809791
F2-C7-277	1	GCTAACA	GAAGC	ERR2809791
F2-C7-277	2	GCTAACA	AGTCA	ERR2809791
F2-C7-278	1	ATGCT	ATACGGT	ERR2809791
F2-C7-278	2	ATGCT	TACGTGT	ERR2809791
F2-C7-279	1	ACACGAG	TAGCA	ERR2809791
F2-C7-279	2	ACACGAG	GCATA	ERR2809791
F2-C7-280	1	GACTA	AGCTGTC	ERR2809791
F2-C7-280	2	GACTA	GAGATGT	ERR2809791
F2-C7-282	1	AGGACAC	AGTCA	ERR2809791
F2-C7-282	2	AGGACAC	CGATC	ERR2809791
P0-dam-C7	1	TCAGA	CTGGT	ERR2809791
P0-dam-C7	2	CATGA	TAGCA	ERR2809791
P0-dam-C7	3	TCGAG	GCATA	ERR2809791
P0-dam-C7	4	GCATT	CTGGT	ERR2809791
P0-dam-C7	5	ACGTA	TAGCA	ERR2809791
P0-dam-C7	6	ATGCT	GCATA	ERR2809791
P0-sir-C7	1	TGCAACA	GTCAAGT	ERR2809791
P0-sir-C7	2	CACAGAC	AGCTGTC	ERR2809791
P0-sir-C7	3	TCTCTCA	GAGATGT	ERR2809791
P0-sir-C7	4	CTCTTCA	GTCAAGT	ERR2809791
P0-sir-C7	5	CAGTCAC	AGCTGTC	ERR2809791
P0-sir-C7	6	ACACGAG	GAGATGT	ERR2809791
F1-dam-C7	7	ATGCT	ATACGGT	ERR2809792
F1-dam-C7	8	ATGCT	CTGGT	ERR2809792
F1-sir-C7	7	ACACGAG	TAGCA	ERR2809792
F1-sir-C7	8	ACACGAG	GTCAAGT	ERR2809792
F2-C7-090	1	TCAGA	ATACGGT	ERR2809792
F2-C7-090	2	TCAGA	GCATA	ERR2809792
F2-C7-092	1	TGCAACA	TAGCA	ERR2809792
F2-C7-092	2	TGCAACA	GAGATGT	ERR2809792
F2-C7-099	1	GATCG	AGCTGTC	ERR2809792
F2-C7-099	2	GATCG	CGATC	ERR2809792
F2-C7-103	1	CGTATCA	AGTCA	ERR2809792
F2-C7-103	2	CGTATCA	CATCTGT	ERR2809792
F2-C7-104	1	CATGA	TACGTGT	ERR2809792
F2-C7-104	2	CATGA	CTGGT	ERR2809792
F2-C7-105	1	CACAGAC	GCATA	ERR2809792
F2-C7-105	2	CACAGAC	GTCAAGT	ERR2809792
F2-C7-106	1	ATCGA	GAGATGT	ERR2809792
F2-C7-106	2	ATCGA	GAAGC	ERR2809792
F2-C7-107	1	ACTGCAC	CGATC	ERR2809792
F2-C7-107	2	ACTGCAC	ATACGGT	ERR2809792
F2-C7-108	1	TCGAG	CATCTGT	ERR2809792
F2-C7-108	2	TCGAG	TAGCA	ERR2809792
F2-C7-109	1	TCTCTCA	CTGGT	ERR2809792
F2-C7-109	2	TCTCTCA	AGCTGTC	ERR2809792
F2-C7-110	1	GTCAC	GTCAAGT	ERR2809792
F2-C7-110	2	GTCAC	AGTCA	ERR2809792
F2-C7-112	1	GTACACA	GAAGC	ERR2809792
F2-C7-112	2	GTACACA	TACGTGT	ERR2809792
F2-C7-117	1	GACTA	GTCAAGT	ERR2809792
F2-C7-117	2	GACTA	AGTCA	ERR2809792
F2-C7-118	1	AGGACAC	GAAGC	ERR2809792
F2-C7-118	2	AGGACAC	TACGTGT	ERR2809792
F2-C7-122	1	GATCG	TACGTGT	ERR2809792
F2-C7-122	2	GATCG	CATCTGT	ERR2809792
F2-C7-123	1	CGTATCA	GCATA	ERR2809792
F2-C7-123	2	CGTATCA	CTGGT	ERR2809792
F2-C7-124	1	CATGA	GAGATGT	ERR2809792
F2-C7-124	2	CATGA	GTCAAGT	ERR2809792
F2-C7-125	1	CACAGAC	CGATC	ERR2809792
F2-C7-125	2	CACAGAC	GAAGC	ERR2809792
F2-C7-126	1	ATCGA	CATCTGT	ERR2809792
F2-C7-126	2	ATCGA	ATACGGT	ERR2809792
F2-C7-127	1	ACTGCAC	CTGGT	ERR2809792
F2-C7-127	2	ACTGCAC	TAGCA	ERR2809792
F2-C7-128	1	TCGAG	GTCAAGT	ERR2809792
F2-C7-128	2	TCGAG	AGCTGTC	ERR2809792
F2-C7-129	1	TCTCTCA	GAAGC	ERR2809792
F2-C7-129	2	TCTCTCA	AGTCA	ERR2809792
F2-C7-130	1	GTCAC	ATACGGT	ERR2809792
F2-C7-130	2	GTCAC	TACGTGT	ERR2809792
F2-C7-131	1	AGGACAC	TAGCA	ERR2809792
F2-C7-131	2	AGGACAC	GCATA	ERR2809792
F2-C7-132	1	TCAGA	AGTCA	ERR2809792
F2-C7-132	2	TCAGA	GAAGC	ERR2809792
F2-C7-133	1	TGCAACA	TACGTGT	ERR2809792
F2-C7-133	2	TGCAACA	ATACGGT	ERR2809792
F2-C7-134	1	CACAGAC	CATCTGT	ERR2809792
F2-C7-134	2	CACAGAC	TACGTGT	ERR2809792
F2-C7-137	1	ATCGA	CTGGT	ERR2809792
F2-C7-137	2	ATCGA	GCATA	ERR2809792
F2-C7-138	1	ACTGCAC	GTCAAGT	ERR2809792
F2-C7-138	2	ACTGCAC	GAGATGT	ERR2809792
F2-C7-139	1	CTCTTCA	TACGTGT	ERR2809792
F2-C7-139	2	CTCTTCA	ATACGGT	ERR2809792
F2-C7-143	1	GATCG	GCATA	ERR2809792
F2-C7-143	2	GATCG	TAGCA	ERR2809792
F2-C7-145	1	CGTATCA	GAGATGT	ERR2809792
F2-C7-145	2	CGTATCA	AGCTGTC	ERR2809792
F2-C7-146	1	CATGA	CGATC	ERR2809792
F2-C7-146	2	CATGA	AGTCA	ERR2809792
F2-C7-153	1	GTACACA	TAGCA	ERR2809792
F2-C7-153	2	GTACACA	GCATA	ERR2809792
F2-C7-155	1	GCATT	AGCTGTC	ERR2809792
F2-C7-155	2	GCATT	GAGATGT	ERR2809792
F2-C7-157	1	CTCTTCA	AGTCA	ERR2809792
F2-C7-157	2	CTCTTCA	CGATC	ERR2809792
F2-C7-158	1	CGATA	TACGTGT	ERR2809792
F2-C7-158	2	CGATA	CATCTGT	ERR2809792
F2-C7-159	1	CTAGGAC	GCATA	ERR2809792
F2-C7-159	2	CTAGGAC	CTGGT	ERR2809792
F2-C7-160	1	ACGTA	GAGATGT	ERR2809792
F2-C7-160	2	ACGTA	GTCAAGT	ERR2809792
F2-C7-161	1	CAGTCAC	CGATC	ERR2809792
F2-C7-161	2	CAGTCAC	GAAGC	ERR2809792
F2-C7-163	1	AGAGT	CATCTGT	ERR2809792
F2-C7-163	2	AGAGT	ATACGGT	ERR2809792
F2-C7-164	1	GCTAACA	CTGGT	ERR2809792
F2-C7-164	2	GCTAACA	TAGCA	ERR2809792
F2-C7-165	1	ATGCT	GTCAAGT	ERR2809792
F2-C7-165	2	ATGCT	AGCTGTC	ERR2809792
F2-C7-166	1	ACACGAG	GAAGC	ERR2809792
F2-C7-166	2	ACACGAG	AGTCA	ERR2809792
F2-C7-167	1	GACTA	ATACGGT	ERR2809792
F2-C7-167	2	GACTA	TACGTGT	ERR2809792
F2-C7-173	1	TCAGA	AGCTGTC	ERR2809792
F2-C7-173	2	TCAGA	GAGATGT	ERR2809792
F2-C7-174	1	GCATT	ATACGGT	ERR2809792
F2-C7-174	2	GCATT	GCATA	ERR2809792
F2-C7-175	1	CTCTTCA	TAGCA	ERR2809792
F2-C7-175	2	CTCTTCA	GAGATGT	ERR2809792
F2-C7-176	1	CGATA	AGCTGTC	ERR2809792
F2-C7-176	2	CGATA	CGATC	ERR2809792
F2-C7-178	1	GCTAACA	GTCAAGT	ERR2809792
F2-C7-178	2	GCTAACA	GAGATGT	ERR2809792
F2-C7-179	1	ATGCT	GAAGC	ERR2809792
F2-C7-179	2	ATGCT	CGATC	ERR2809792
F2-C7-183	1	ACACGAG	ATACGGT	ERR2809792
F2-C7-183	2	ACACGAG	CATCTGT	ERR2809792
F2-C7-184	1	CGATA	GCATA	ERR2809792
F2-C7-184	2	CGATA	TAGCA	ERR2809792
F2-C7-188	1	CTAGGAC	GAGATGT	ERR2809792
F2-C7-188	2	CTAGGAC	AGCTGTC	ERR2809792
F2-C7-189	1	ACGTA	CGATC	ERR2809792
F2-C7-189	2	ACGTA	AGTCA	ERR2809792
F2-C7-190	1	CAGTCAC	CATCTGT	ERR2809792
F2-C7-190	2	CAGTCAC	TACGTGT	ERR2809792
F2-C7-192	1	TCGAG	GAAGC	ERR2809792
F2-C7-192	2	TCGAG	CGATC	ERR2809792
F2-C7-194	1	TCTCTCA	ATACGGT	ERR2809792
F2-C7-194	2	TCTCTCA	CATCTGT	ERR2809792
F2-C7-197	1	GTCAC	TAGCA	ERR2809792
F2-C7-197	2	GTCAC	CTGGT	ERR2809792
F2-C7-198	1	GTACACA	AGCTGTC	ERR2809792
F2-C7-198	2	GTACACA	GTCAAGT	ERR2809792
F2-C7-200	1	GCATT	AGTCA	ERR2809792
F2-C7-200	2	GCATT	GAAGC	ERR2809792
F2-C7-203	1	TGCAACA	AGTCA	ERR2809792
F2-C7-203	2	TGCAACA	CGATC	ERR2809792
F2-C7-204	1	CTAGGAC	AGTCA	ERR2809792
F2-C7-204	2	CTAGGAC	CATCTGT	ERR2809792
F2-C7-205	1	ACGTA	TACGTGT	ERR2809792
F2-C7-205	2	ACGTA	CTGGT	ERR2809792
F2-C7-206	1	CAGTCAC	GCATA	ERR2809792
F2-C7-206	2	CAGTCAC	GTCAAGT	ERR2809792
F2-C7-207	1	AGAGT	GAGATGT	ERR2809792
F2-C7-207	2	AGAGT	GAAGC	ERR2809792
F2-C7-208	1	GCTAACA	CGATC	ERR2809792
F2-C7-208	2	GCTAACA	ATACGGT	ERR2809792
F2-C7-209	1	ATGCT	CATCTGT	ERR2809792
F2-C7-209	2	ATGCT	TAGCA	ERR2809792
F2-C7-210	1	ACACGAG	CTGGT	ERR2809792
F2-C7-210	2	ACACGAG	AGCTGTC	ERR2809792
F2-C7-218	1	AGAGT	CTGGT	ERR2809792
F2-C7-218	2	AGAGT	GCATA	ERR2809792
F2-C7-235	1	GACTA	TAGCA	ERR2809792
F2-C7-235	2	GACTA	CTGGT	ERR2809792
F2-C7-239	1	AGGACAC	AGCTGTC	ERR2809792
F2-C7-239	2	AGGACAC	GTCAAGT	ERR2809792
F2-C7-240	1	TCAGA	TACGTGT	ERR2809792
F2-C7-240	2	TCAGA	TAGCA	ERR2809792
F2-C7-241	1	TGCAACA	GCATA	ERR2809792
F2-C7-241	2	TGCAACA	AGCTGTC	ERR2809792
F2-C7-243	1	GATCG	GAGATGT	ERR2809792
F2-C7-243	2	GATCG	AGTCA	ERR2809792
F2-C7-244	1	CGTATCA	CGATC	ERR2809792
F2-C7-244	2	CGTATCA	TACGTGT	ERR2809792
F2-C7-251	1	CATGA	CATCTGT	ERR2809792
F2-C7-251	2	CATGA	GCATA	ERR2809792
F2-C7-252	1	CACAGAC	CTGGT	ERR2809792
F2-C7-252	2	CACAGAC	GAGATGT	ERR2809792
F2-C7-256	1	ATCGA	GTCAAGT	ERR2809792
F2-C7-256	2	ATCGA	CGATC	ERR2809792
F2-C7-257	1	ACTGCAC	GAAGC	ERR2809792
F2-C7-257	2	ACTGCAC	CATCTGT	ERR2809792
F2-C7-258	1	TCGAG	ATACGGT	ERR2809792
F2-C7-258	2	TCGAG	CTGGT	ERR2809792
F2-C7-259	1	TCTCTCA	TAGCA	ERR2809792
F2-C7-259	2	TCTCTCA	GTCAAGT	ERR2809792
F2-C7-261	1	GTCAC	AGCTGTC	ERR2809792
F2-C7-261	2	GTCAC	GAAGC	ERR2809792
F2-C7-266	1	GTACACA	AGTCA	ERR2809792
F2-C7-266	2	GTACACA	ATACGGT	ERR2809792
F2-C7-267	1	GCATT	TACGTGT	ERR2809792
F2-C7-267	2	GCATT	TAGCA	ERR2809792
F2-C7-268	1	CTCTTCA	GCATA	ERR2809792
F2-C7-268	2	CTCTTCA	AGCTGTC	ERR2809792
F2-C7-269	1	CGATA	GAGATGT	ERR2809792
F2-C7-269	2	CGATA	AGTCA	ERR2809792
F2-C7-270	1	CAGTCAC	CTGGT	ERR2809792
F2-C7-270	2	CAGTCAC	GAGATGT	ERR2809792
F2-C7-275	1	CTAGGAC	CGATC	ERR2809792
F2-C7-275	2	CTAGGAC	TACGTGT	ERR2809792
F2-C7-281	1	ACGTA	CATCTGT	ERR2809792
F2-C7-281	2	ACGTA	GCATA	ERR2809792
P0-dam-C7	7	AGAGT	GTCAAGT	ERR2809792
P0-dam-C7	8	AGAGT	CGATC	ERR2809792
P0-sir-C7	7	GCTAACA	GAAGC	ERR2809792
P0-sir-C7	8	GCTAACA	CATCTGT	ERR2809792
F1-dam-C2	1	CGTATCA	AGCTGTC	ERR2809793
F1-dam-C2	2	CATGA	AGTCA	ERR2809793
F1-dam-C2	3	CACAGAC	TACGTGT	ERR2809793
F1-dam-C2	4	CTCTTCA	ATACGGT	ERR2809793
F1-dam-C2	5	CGATA	TAGCA	ERR2809793
F1-dam-C2	6	CTAGGAC	AGCTGTC	ERR2809793
F1-sir-C2	1	ATCGA	GCATA	ERR2809793
F1-sir-C2	2	ACTGCAC	GAGATGT	ERR2809793
F1-sir-C2	3	TCGAG	CGATC	ERR2809793
F1-sir-C2	4	ACGTA	AGTCA	ERR2809793
F1-sir-C2	5	CAGTCAC	TACGTGT	ERR2809793
F1-sir-C2	6	AGAGT	GCATA	ERR2809793
F2-C2-001	1	TCAGA	GCATA	ERR2809793
F2-C2-001	2	TCAGA	CATCTGT	ERR2809793
F2-C2-002	1	TGCAACA	GAGATGT	ERR2809793
F2-C2-002	2	TGCAACA	CTGGT	ERR2809793
F2-C2-003	1	GATCG	CGATC	ERR2809793
F2-C2-003	2	GATCG	GTCAAGT	ERR2809793
F2-C2-004	1	CGTATCA	CATCTGT	ERR2809793
F2-C2-004	2	CGTATCA	GAAGC	ERR2809793
F2-C2-005	1	CATGA	CTGGT	ERR2809793
F2-C2-005	2	CATGA	ATACGGT	ERR2809793
F2-C2-007	1	CACAGAC	GTCAAGT	ERR2809793
F2-C2-007	2	CACAGAC	TAGCA	ERR2809793
F2-C2-008	1	ATCGA	GAAGC	ERR2809793
F2-C2-008	2	ATCGA	AGCTGTC	ERR2809793
F2-C2-009	1	ACTGCAC	ATACGGT	ERR2809793
F2-C2-009	2	ACTGCAC	AGTCA	ERR2809793
F2-C2-010	1	TCGAG	TAGCA	ERR2809793
F2-C2-010	2	TCGAG	TACGTGT	ERR2809793
F2-C2-011	1	TCTCTCA	AGCTGTC	ERR2809793
F2-C2-011	2	TCTCTCA	GCATA	ERR2809793
F2-C2-012	1	GTCAC	AGTCA	ERR2809793
F2-C2-012	2	GTCAC	GAGATGT	ERR2809793
F2-C2-013	1	GTACACA	TACGTGT	ERR2809793
F2-C2-013	2	GTACACA	CGATC	ERR2809793
F2-C2-014	1	GCATT	GCATA	ERR2809793
F2-C2-014	2	GCATT	CATCTGT	ERR2809793
F2-C2-015	1	CTCTTCA	GAGATGT	ERR2809793
F2-C2-015	2	CTCTTCA	CTGGT	ERR2809793
F2-C2-017	1	CGATA	CGATC	ERR2809793
F2-C2-017	2	CGATA	GTCAAGT	ERR2809793
F2-C2-018	1	CTAGGAC	CATCTGT	ERR2809793
F2-C2-018	2	CTAGGAC	GAAGC	ERR2809793
F2-C2-019	1	ACGTA	CTGGT	ERR2809793
F2-C2-019	2	ACGTA	ATACGGT	ERR2809793
F2-C2-020	1	CAGTCAC	GTCAAGT	ERR2809793
F2-C2-020	2	CAGTCAC	TAGCA	ERR2809793
F2-C2-021	1	AGAGT	GAAGC	ERR2809793
F2-C2-021	2	AGAGT	AGCTGTC	ERR2809793
F2-C2-022	1	GCTAACA	ATACGGT	ERR2809793
F2-C2-022	2	GCTAACA	AGTCA	ERR2809793
F2-C2-023	1	ATGCT	TAGCA	ERR2809793
F2-C2-023	2	ATGCT	TACGTGT	ERR2809793
F2-C2-024	1	ACACGAG	AGCTGTC	ERR2809793
F2-C2-024	2	ACACGAG	GCATA	ERR2809793
F2-C2-025	1	GACTA	AGTCA	ERR2809793
F2-C2-025	2	GACTA	GAGATGT	ERR2809793
F2-C2-026	1	AGGACAC	TACGTGT	ERR2809793
F2-C2-026	2	AGGACAC	CGATC	ERR2809793
F2-C2-027	1	TCAGA	GAGATGT	ERR2809793
F2-C2-027	2	TCAGA	CTGGT	ERR2809793
F2-C2-028	1	TGCAACA	CGATC	ERR2809793
F2-C2-028	2	TGCAACA	GTCAAGT	ERR2809793
F2-C2-029	1	GATCG	CATCTGT	ERR2809793
F2-C2-029	2	GATCG	GAAGC	ERR2809793
F2-C2-030	1	CGTATCA	CTGGT	ERR2809793
F2-C2-030	2	CGTATCA	ATACGGT	ERR2809793
F2-C2-031	1	CATGA	GTCAAGT	ERR2809793
F2-C2-031	2	CATGA	TAGCA	ERR2809793
F2-C2-032	1	CACAGAC	GAAGC	ERR2809793
F2-C2-032	2	CACAGAC	AGCTGTC	ERR2809793
F2-C2-033	1	ATCGA	ATACGGT	ERR2809793
F2-C2-033	2	ATCGA	AGTCA	ERR2809793
F2-C2-034	1	ACTGCAC	TAGCA	ERR2809793
F2-C2-034	2	ACTGCAC	TACGTGT	ERR2809793
F2-C2-035	1	TCGAG	AGCTGTC	ERR2809793
F2-C2-035	2	TCGAG	GCATA	ERR2809793
F2-C2-036	1	TCTCTCA	AGTCA	ERR2809793
F2-C2-036	2	TCTCTCA	GAGATGT	ERR2809793
F2-C2-037	1	GTCAC	TACGTGT	ERR2809793
F2-C2-037	2	GTCAC	CGATC	ERR2809793
F2-C2-038	1	GTACACA	GCATA	ERR2809793
F2-C2-038	2	GTACACA	CATCTGT	ERR2809793
F2-C2-039	1	GCATT	GAGATGT	ERR2809793
F2-C2-039	2	GCATT	CTGGT	ERR2809793
F2-C2-040	1	CTCTTCA	CGATC	ERR2809793
F2-C2-040	2	CTCTTCA	GTCAAGT	ERR2809793
F2-C2-041	1	CGATA	CATCTGT	ERR2809793
F2-C2-041	2	CGATA	GAAGC	ERR2809793
F2-C2-042	1	CTAGGAC	CTGGT	ERR2809793
F2-C2-042	2	CTAGGAC	ATACGGT	ERR2809793
F2-C2-043	1	ACGTA	GTCAAGT	ERR2809793
F2-C2-043	2	ACGTA	TAGCA	ERR2809793
F2-C2-044	1	CAGTCAC	GAAGC	ERR2809793
F2-C2-044	2	CAGTCAC	AGCTGTC	ERR2809793
F2-C2-045	1	AGAGT	ATACGGT	ERR2809793
F2-C2-045	2	AGAGT	AGTCA	ERR2809793
F2-C2-046	1	GCTAACA	TAGCA	ERR2809793
F2-C2-046	2	GCTAACA	TACGTGT	ERR2809793
F2-C2-047	1	ATGCT	AGCTGTC	ERR2809793
F2-C2-047	2	ATGCT	GCATA	ERR2809793
F2-C2-048	1	ACACGAG	AGTCA	ERR2809793
F2-C2-048	2	ACACGAG	GAGATGT	ERR2809793
F2-C2-049	1	GACTA	TACGTGT	ERR2809793
F2-C2-049	2	GACTA	CGATC	ERR2809793
F2-C2-050	1	AGGACAC	GCATA	ERR2809793
F2-C2-050	2	AGGACAC	CATCTGT	ERR2809793
F2-C2-051	1	TCAGA	CGATC	ERR2809793
F2-C2-051	2	TCAGA	GTCAAGT	ERR2809793
F2-C2-052	1	TGCAACA	CATCTGT	ERR2809793
F2-C2-052	2	TGCAACA	GAAGC	ERR2809793
F2-C2-053	1	GATCG	CTGGT	ERR2809793
F2-C2-053	2	GATCG	ATACGGT	ERR2809793
F2-C2-054	1	CGTATCA	GTCAAGT	ERR2809793
F2-C2-054	2	CGTATCA	TAGCA	ERR2809793
F2-C2-055	1	CATGA	GAAGC	ERR2809793
F2-C2-055	2	CATGA	AGCTGTC	ERR2809793
F2-C2-056	1	CACAGAC	ATACGGT	ERR2809793
F2-C2-056	2	CACAGAC	AGTCA	ERR2809793
F2-C2-057	1	ATCGA	TAGCA	ERR2809793
F2-C2-057	2	ATCGA	TACGTGT	ERR2809793
F2-C2-059	1	TCGAG	AGTCA	ERR2809793
F2-C2-059	2	TCGAG	GAGATGT	ERR2809793
F2-C2-060	1	TCTCTCA	TACGTGT	ERR2809793
F2-C2-060	2	TCTCTCA	CGATC	ERR2809793
F2-C2-061	1	GTCAC	GCATA	ERR2809793
F2-C2-061	2	GTCAC	CATCTGT	ERR2809793
F2-C2-062	1	GTACACA	GAGATGT	ERR2809793
F2-C2-062	2	GTACACA	CTGGT	ERR2809793
F2-C2-063	1	GCATT	CGATC	ERR2809793
F2-C2-063	2	GCATT	GTCAAGT	ERR2809793
F2-C2-064	1	CTCTTCA	CATCTGT	ERR2809793
F2-C2-064	2	CTCTTCA	GAAGC	ERR2809793
F2-C2-065	1	CGATA	CTGGT	ERR2809793
F2-C2-065	2	CGATA	ATACGGT	ERR2809793
F2-C2-066	1	CTAGGAC	GTCAAGT	ERR2809793
F2-C2-066	2	CTAGGAC	TAGCA	ERR2809793
F2-C2-067	1	ACGTA	GAAGC	ERR2809793
F2-C2-067	2	ACGTA	AGCTGTC	ERR2809793
F2-C2-068	1	CAGTCAC	ATACGGT	ERR2809793
F2-C2-068	2	CAGTCAC	AGTCA	ERR2809793
F2-C2-069	1	AGAGT	TAGCA	ERR2809793
F2-C2-069	2	AGAGT	TACGTGT	ERR2809793
F2-C2-070	1	GCTAACA	AGCTGTC	ERR2809793
F2-C2-070	2	GCTAACA	GCATA	ERR2809793
F2-C2-071	1	ATGCT	AGTCA	ERR2809793
F2-C2-071	2	ATGCT	GAGATGT	ERR2809793
P0-dam-C2	1	ACACGAG	TACGTGT	ERR2809793
P0-dam-C2	2	GACTA	GCATA	ERR2809793
P0-dam-C2	3	AGGACAC	GAGATGT	ERR2809793
P0-dam-C2	4	ACACGAG	CGATC	ERR2809793
P0-dam-C2	5	GACTA	CATCTGT	ERR2809793
P0-dam-C2	6	AGGACAC	CTGGT	ERR2809793
P0-sir-C2	1	TCAGA	GAAGC	ERR2809793
P0-sir-C2	2	TGCAACA	ATACGGT	ERR2809793
P0-sir-C2	3	GATCG	TAGCA	ERR2809793
P0-sir-C2	4	GTCAC	CTGGT	ERR2809793
P0-sir-C2	5	GTACACA	GTCAAGT	ERR2809793
P0-sir-C2	6	GCATT	GAAGC	ERR2809793
