# Supplementary material for: QTL mapping provides new insights into emamectin benzoate resistance in salmon lice, Lepeophtheirus salmonis
Source: BMC Genomics. 2024 Dec 18;25:1212. doi: 10.1186/s12864-024-11096-2 (PMC11657612; doi:10.1186/s12864-024-11096-2)
Supplement: Supplementary file 7 — Supplementary Material 7 [file 12864_2024_11096_MOESM7_ESM.xlsx]

## Sheet: TableS7.v16
Supplementary Table S7
Expression details and annotation of transcripts differentially expressed between adult males of L. salmonis strains IoA-00 and IoA-02.
#GeneID|GeneName	baseMean	log2FoldChange	lfcSE	pvalue	padj
LSAL_10420|SPTB	914.576	27.5557	2.94123	2.7e-21	1.29e-17
LSAL_330	883.017	-5.33404	0.571823	2.83e-21	1.29e-17
LSAL_3264|ABCB8	307.011	26.3382	2.94127	1.37e-19	4.15e-16
LSAL_5285|RNF113A	161.668	25.4813	2.94133	1.95e-18	3.56e-15
LSAL_2124|DUSP10	173.848	25.5195	2.94133	1.73e-18	3.56e-15
LSAL_2683|CDC14	69.1695	24.3481	2.94151	5.75e-17	8.33e-14
LSAL_3224	67.7001	24.3124	2.94151	6.38e-17	8.33e-14
LSAL_4152	51.7933	23.8469	2.94161	2.45e-16	2.8e-13
LSAL_13028	44.3318	23.749	2.94168	3.25e-16	3.29e-13
LSAL_4057	67.6213	-23.5988	2.94151	4.96e-16	4.53e-13
LSAL_13556|HADHA	26.8233	23.086	2.94198	2.1e-15	1.75e-12
LSAL_9889|GST	25.2003	22.9999	2.94203	2.67e-15	2.03e-12
LSAL_9372|mtaP	69.0565	22.753	2.94151	5.21e-15	3.66e-12
LSAL_14141	17.9443	22.5442	2.94237	9.35e-15	6.1e-12
LSAL_6292	27552.4	1.22975	0.23942	8.08e-09	4.92e-06
LSAL_5373|ACHE	2364.02	-1.74241	0.390694	1.38e-07	7.89e-05
LSAL_2815|SLC19A2_3	1232.82	2.52624	0.676734	3.11e-07	0.000167021
LSAL_12872	593.276	-4.29832	1.29086	3.51e-07	0.00017786
LSAL_14273	484.616	-1.01445	0.376361	6.98e-07	0.000335614
LSAL_744	338.204	-1.29156	0.413096	7.72e-07	0.000352351
LSAL_8710|TGFBI	4381.21	-1.75568	0.571642	1.38e-06	0.000570829
LSAL_1716	877.461	-1.18393	0.485261	2.22e-06	0.00088176
LSAL_8855	658.678	-2.21637	1.03984	3.57e-06	0.00125425
LSAL_7672	220.367	0.768065	0.504252	1.02e-05	0.00337105
LSAL_14624	1254.53	-1.50756	0.874249	1.03e-05	0.00337105
LSAL_14996	4543.78	-1.42407	0.853042	1.17e-05	0.00368202
LSAL_9770|MMP9	2185.3	0.971843	0.693641	1.98e-05	0.00565286
LSAL_14984	50126.1	0.812449	0.627657	2.42e-05	0.00650768
LSAL_10587	261.283	0.738789	0.649427	3.94e-05	0.00997074
LSAL_859|cdd	2085.41	-0.825101	0.960735	7.81e-05	0.0162038
