# Supplementary material for: QTL mapping provides new insights into emamectin benzoate resistance in salmon lice, Lepeophtheirus salmonis
Source: BMC Genomics. 2024 Dec 18;25:1212. doi: 10.1186/s12864-024-11096-2 (PMC11657612; doi:10.1186/s12864-024-11096-2)
Supplement: Supplementary file 8 — Supplementary Material 8 [file 12864_2024_11096_MOESM8_ESM.xlsx]

## Sheet: TableS6.v16
Supplementary Table S6
Details of L. salmonis individuals included in RNA-seq runs.
#Sample_ID	strain	dev_stage	sex	EBI_run_ID
IoA-00_1	IoA-00	Adult	male	ERR4921290
IoA-00_10	IoA-00	Adult	male	ERR4921801
IoA-00_11	IoA-00	Adult	male	ERR4921842
IoA-02_12	IoA-02	Adult	male	ERR4922109
IoA-02_13	IoA-02	Adult	male	ERR4922149
IoA-02_14	IoA-02	Adult	male	ERR4922191
IoA-02_15	IoA-02	Adult	male	ERR4922192
IoA-02_17	IoA-02	Adult	male	ERR4922211
IoA-02_18	IoA-02	Adult	male	ERR4922212
IoA-02_19	IoA-02	Adult	male	ERR4925967
IoA-02_20	IoA-02	Adult	male	ERR4942151
IoA-00_4	IoA-00	Adult	male	ERR4957549
IoA-00_6	IoA-00	Adult	male	ERR4968405
IoA-00_7	IoA-00	Adult	male	ERR4968406
IoA-00_8	IoA-00	Adult	male	ERR4968408
IoA-00_9	IoA-00	Adult	male	ERR4968416
