# Supplementary material for: QTL mapping provides new insights into emamectin benzoate resistance in salmon lice, Lepeophtheirus salmonis
Source: BMC Genomics. 2024 Dec 18;25:1212. doi: 10.1186/s12864-024-11096-2 (PMC11657612; doi:10.1186/s12864-024-11096-2)
Supplement: Supplementary file 9 — Supplementary Material 9 [file 12864_2024_11096_MOESM9_ESM.xlsx]

## Sheet: TableS3.v17
Supplementary Table S3
Genotypes for selected SNP loci for L. salmonis in F2 individuals of families C2, C6, C7 and C9, as well as randomly selected individuals of parental strains.
#Sample_ID	Gender	Time-to-response	736518:17	740175:67	765794:54	802372:83	810849:93	839424:64	844790:47
F2-C6-283	M	4	GG	GG	AA		AA	GG	CC
F2-C6-284	F	6	AG	GG	AA	GG	AA	GG	CC
F2-C6-285	F	6	GG	GG	AA	GG	AA	GG	CC
F2-C6-286	F	8	GG	GG	AG	AG	AG	AG	CC
F2-C6-287	M	8	GG	GG	GG	GG	AA	GG	CC
F2-C6-288	M	8	GG	GG	AA	GG		GG	CC
F2-C6-289	M	8	AG	GG	GG	AA	GG	AA	CC
F2-C6-290	M	8	GG	GG	GG	GG	AA	GG	CC
F2-C6-291	M	8	AG	GG	AG	AG	AG	AG	CC
F2-C6-292	M	8	GG	GG	AA	GG	AA	GG	CC
F2-C6-293	M	8	AG	GG	AG	AG	AG	AG	CC
F2-C6-294	F	8	AG	GG	AG	AG	AG	AG	CC
F2-C6-295	F	8	GG	GG	GG	GG	AA	GG	CC
F2-C6-296	F	8	AG	GG	AG	AG	AG	AG	CC
F2-C6-297	F	8	GG	GG	GG	AG	AG	AG	CC
F2-C6-298	M	10	GG	GG	AA	GG	AA	GG	CC
F2-C6-299	M	10	AG	GG	AG	AG	AG	AG	CC
F2-C6-300	F	10	AG	GG	AG	AG	AG	AG	CC
F2-C6-301	F	10	GG	GG	AA	GG	AA	GG	CC
F2-C6-302	F	10	GG	GG	AG	AG	AG	AG	CC
F2-C6-303	F	10	AG	GG	AA	AA	GG	AA	CC
F2-C6-304	F	10	AG	GG	AA	AA	GG	AA	CC
F2-C6-305	M	12	AA	GG	GG	AA	GG	AA	CC
F2-C6-306	M	12	AG	GG	AG	AG	AG	AG	CC
F2-C6-307	M	12	AG	GG	AG	AG	AG	AG	CC
F2-C6-308	F	12	AA	GG	GG	AG	AG	AG	CC
F2-C6-309	F	15	GG	GG	AG	AA	AG	AG	CC
F2-C6-310	M	15	AG	GG	AG	AG	AG	AG	CC
F2-C6-311	M	15	AG	GG	AG	AG	AG	AG	CC
F2-C6-312	M	15	AG	GG	GG	AA	GG	AA	CC
F2-C6-313	M	15	AA	GG	GG	AA	GG	AA	CC
F2-C6-314	M	15	AA	GG	AG	AG	AG	AG	CC
F2-C6-315	M	18	AA	GG	GG	AA	GG	AA	CC
F2-C6-316	M	18	GG	GG	AG	AG	AG	AG	CC
F2-C6-317	M	18	AG	GG	AG	AG	AG	AG	CC
F2-C6-318	M	18	AA	GG	GG	AA	GG	AA	CC
F2-C6-319	M	21	AA	GG	GG	AA	GG	AA	CC
F2-C6-320	M	21	AA	GG	GG	AA	GG	AA	CC
F2-C6-321	M	21	GG	GG	AG	AG	AG	AG	CC
F2-C6-322	M	24	AA	GG	GG	AA	GG	AA	CC
F2-C6-323	M	24	AG	GG	GG	AA	GG	AA	CC
F2-C6-324	M	28	AG	GG	AG	AG	AG	AG	CC
F2-C6-325	M	30	AG	GG	AA	AA	GG	AA	CC
F2-C6-326	M	40	AG	GG	AA	AA	AG	AG	CC
F1-dam-C7	F		AG	GG	AA	AG	AG	GG	AC
F1-sir-C7	M		GG	GT	AG	AG	AG	AG	CC
F2-C7-073	F	2	GG	GT	AG	AG	AG	AG	CC
F2-C7-074	F	2	GG	GT	AG	AG	AA	AG	CC
F2-C7-075	F	4	GG	GG	AA	GG	AA	GG	CC
F2-C7-077	F	6	AG	GG	AA	AG	AG	GG	AC
F2-C7-078	F	6	GG	GG	AA	GG	AA	GG	CC
F2-C7-079	F	6	GG	GT	AG	AG	AG	AG	CC
F2-C7-080	F	6	GG	GG	AA	GG	AA	GG	CC
F2-C7-081	F	6	GG	GG	AA	GG	AA	GG	CC
F2-C7-082	F	6	GG	GG	AA	GG	AA	AG	CC
F2-C7-084	F	6	GG	GG	AA	GG	AA	GG	CC
F2-C7-085	F	6	GG	GG	AA	GG	AA	GG	CC
F2-C7-088	F	6	GG	GG	AA	GG	AA	GG	CC
F2-C7-089	F	6	GG	GG	AA	GG	AA	GG	CC
F2-C7-090	F	6	GG	GG	AA	GG	AA	GG	CC
F2-C7-092	F	6	GG	GG	AA	GG	AA	GG	CC
F2-C7-094	M	6	GG	GG	AA	GG	AA	GG	CC
F2-C7-095	M	6	GG	GT	AA	GG	AA	GG	CC
F2-C7-096	M	6	GG	GG	AA	GG	AA	GG	CC
F2-C7-097	M	6	GG	GG	AA	GG	AA	GG	CC
F2-C7-098	M	6	GG	GT	AA	GG	AA	GG	CC
F2-C7-099	M	6	GG	GG	AA	GG	AA	GG	CC
F2-C7-100	F	8	AG	GG	AA	AG	AG	GG	AC
F2-C7-101	F	8	GG	GT	AG	AG	AG	AG	CC
F2-C7-102	F	8	GG	GT	AG	AG	AG	AG	CC
F2-C7-103	F	8	AG	GG	AA	AG	AG	GG	AC
F2-C7-104	F	8	GG	GG	AA	GG	AA	GG	CC
F2-C7-105	F	8	AG	GG	AA	AG	AG	GG	AC
F2-C7-106	F	8	GG	GT	AG	AG	AG	AG	CC
F2-C7-107	F	8	GG	GT	AA	GG	AA	GG	CC
F2-C7-108	F	8	AG	GG	AA	AG	AG	GG	AC
F2-C7-109	F	8	GG	GG	AA	GG	AA	GG	CC
F2-C7-110	F	8	GG	GG	AA	GG	AA	AG	CC
F2-C7-112	F	8	AG	GG	AA	AG	AG	GG	AC
F2-C7-113	M	8	GG	GG	AA	GG	AA	GG	CC
F2-C7-114	M	8	AG	GT	AA	AG	AG	GG	AC
F2-C7-115	M	8	AG	GT	AG	AA	GG	AG	AC
F2-C7-116	M	8	GG	GT	AA	GG	AA	GG	CC
F2-C7-117	M	8	GG	GG	AA	GG	AA	AG	CC
F2-C7-118	M	8	GG	GG	AA	GG	AA	GG	CC
F2-C7-119	F	10	GG	GG	AG	AG	AG	AG	CC
F2-C7-120	F	10	AG	GT	AA	AG	AG	GG	AC
F2-C7-121	F	10	AG	GT	AA	AG	AG	GG	AC
F2-C7-122	F	10	AG	GG	AG	AA	GG	AG	AC
F2-C7-123	F	10	AG	GT	AG	AG	AG	AG	AC
F2-C7-124	F	10	GG	GT	AG	AG	AG	AG	CC
F2-C7-125	F	10	GG	GT	AG	AG	AA	GG	CC
F2-C7-126	F	10	GG	GT	AG	AG	AG	AG	CC
F2-C7-127	F	10	AG	GG	AA	AA	GG	AG	AC
F2-C7-128	F	10	GG	GT	AG	AG	AA	AG	CC
F2-C7-129	F	10	AG	GT	AG	AA	GG	AG	AC
F2-C7-130	F	10	GG	GT	AG	AG	AG	AG	CC
F2-C7-131	M	10	GG	GT	AG	GG	AA	GG	CC
F2-C7-132	M	10	GG	GG	AA	GG	AA	GG	CC
F2-C7-133	M	10	GG	GT	AG	GG	AA	GG	CC
F2-C7-134	F	12	AG	GG	AG	AA	GG	AG	AC
F2-C7-135	F	12	GG	GG	AG	AG	AG	AG	CC
F2-C7-136	F	12	AG	GG	AG	AA	GG	AG	AC
F2-C7-137	F	12	GG	GT	AG	AG	AG	AG	CC
F2-C7-138	F	12	AG	GG	AA	AG	AG	GG	AC
F2-C7-139	F	15	GG	GG	AG	AG	AG	AG	CC
F2-C7-140	F	15	AG	GT	AG	AA	GG	AG	AC
F2-C7-141	F	15	AG	GT	AG	AA	GG	AG	AC
F2-C7-142	F	15	AG	GG	AA	AG	AG	GG	AC
F2-C7-143	M	10	GG	GT	AG	AG	AG	AG	CC
F2-C7-144	M	10	GG	GG	AA	GG	AA	GG	CC
F2-C7-145	M	10	AG	GT	AA	AG	AG	GG	AC
F2-C7-146	M	10	AG	GG	AA	AG	AG	GG	AC
F2-C7-147	M	10	AG	GG	AA	AG	AG	GG	AC
F2-C7-148	M	10	GG	GG	AA	GG	AA	GG	CC
F2-C7-149	M	10	GG	GT	AG	AG	AG	AG	CC
F2-C7-150	M	10	AG	GG	AA	AG	AG	GG	AC
F2-C7-151	F	10	AG	GG	AA	AG	AG	GG	AC
F2-C7-153	F	10	GG	GT	AG	AG	AG	AG	CC
F2-C7-155	F	10	AG	GT	AA	AG	AG	GG	AC
F2-C7-157	F	10	GG	GT	AG	AG	AG	AG	CC
F2-C7-158	F	10	GG	GT	AG	AG	AG	AG	CC
F2-C7-159	F	10	GG	GG	AA	GG	AA	GG	CC
F2-C7-160	F	10	GG	GT	AG	AG	AG	GG	CC
F2-C7-161	F	10	AG	GG	AA	AG	AG	GG	AC
F2-C7-163	F	10	GG	GT	AA	GG	AA	GG	CC
F2-C7-164	F	10	GG	GT	AG	AG	AG	AG	CC
F2-C7-165	F	10	GG	GT	AG	AG	AG	AG	CC
F2-C7-166	F	10	GG	GG	AA	AG	AG	AG	CC
F2-C7-167	F	10	GG	GG	AG	AG	AG	AG	CC
F2-C7-168	M	8	GG	GG	AA	GG	AA	GG	CC
F2-C7-169	M	8	AG	GT	AA	AG	AG	GG	AC
F2-C7-170	M	8	GG	GG	AA	GG	AA	GG	CC
F2-C7-171	M	8	GG	GG	AA	GG	AA	GG	CC
F2-C7-172	M	8	GG	GG	AA	GG	AA	GG	CC
F2-C7-173	M	8	GG	GG	AA	GG	AA	GG	CC
F2-C7-174	F	8	GG	GT	AG	AG	AG	AG	CC
F2-C7-175	F	8	GG	GG	AA	GG	AA	GG	CC
F2-C7-176	F	8	GG	GT	AG	AG	AG	AG	CC
F2-C7-178	M	15	AG	GG	AA	AG	AG	GG	AC
F2-C7-179	M	15	GG	GG	AA	AG	AG	AG	CC
F2-C7-180	M	15	AG	GT	AA	AG	AG	GG	AC
F2-C7-181	M	15	AG	GG	AA	AG	AG	GG	AC
F2-C7-183	M	15	AG	GG	AA	AA	GG	AG	AC
F2-C7-184	F	15	GG	GT	AG	AG	AG	AG	CC
F2-C7-185	F	15	GG	GG	AG	AG	AG	AG	CC
F2-C7-186	F	15	AG	GG	AA	AG	AG	GG	AC
F2-C7-187	F	15	GG	GT	AG	AG	AG	AG	CC
F2-C7-188	F	15	AG	GG	AA	AG	AG	GG	AC
F2-C7-189	F	15	GG	GT	AG	AG	AG	AG	CC
F2-C7-190	F	15	AG	GG	AG	AA	GG	AG	AC
F2-C7-191	F	12	AG	GT	AG	AA	GG	AG	AC
F2-C7-192	F	12	AG	GT	AG	AA	GG	GG	AC
F2-C7-193	F	12	AG	GT	AA	AG	AG	GG	AC
F2-C7-194	F	12	AG	GG	AA	AG	AG	GG	AC
F2-C7-195	M	12	AG	GG	AA	AG	AG	GG	AC
F2-C7-196	M	12	GG	GT	AG	AG	AG	AG	CC
F2-C7-197	M	12	AG	GT	AA	AG	AG	GG	AC
F2-C7-198	M	12	AG	GG	AA	AG	AG	GG	AC
F2-C7-199	M	12	AG	GG	AG	AA	GG	AG	AC
F2-C7-200	M	12	GG	GT	AG	AG	AG	AG	CC
F2-C7-203	M	8	GG	GT	AG	AG	AG	AG	CC
F2-C7-204	F	8	AG	GG	AA	AG	AG	GG	AC
F2-C7-205	F	8	GG	GG	AA	GG	AA	GG	CC
F2-C7-206	F	8	GG	GT	AG	AG	AG	AG	CC
F2-C7-207	F	8	GG	GG	AA	GG	AA	GG	CC
F2-C7-208	F	8	AG	GT	AA	AG	AG	GG	AC
F2-C7-209	F	8	AG	GG	AA	AG	AG	GG	AC
F2-C7-210	F	8	AG	GT	AA	AG	AG	GG	AC
F2-C7-211	F	15	GG	GG	AA	AG	AG	AG	CC
F2-C7-212	F	15	GG	GG	AG	AG	AG	AG	CC
F2-C7-213	F	15	GG	GG	AA	AG	AG	AG	CC
F2-C7-214	F	15	AG	GG	AA	AG	AG	GG	AC
F2-C7-217	F	15	AG	GG	AA	AG	AG	AG	AC
F2-C7-218	F	15	GG	GG	AG	AG	AG	AG	CC
F2-C7-220	M	18	AG	GG	AG	AA	GG	AG	AC
F2-C7-221	M	18	AG	GG	AA	AG	AG	GG	AC
F2-C7-222	M	18	AG	GT	AG	AA	GG	AG	AC
F2-C7-225	M	18	GG	GT	AG	AG	AG	AG	CC
F2-C7-226	F	18	AG	GT	AG	AA	GG	AG	AC
F2-C7-227	F	18	AG	GT	AG	AA	GG	AG	AC
F2-C7-228	F	18	AG	GG	AA	AG	AG	GG	AC
F2-C7-229	F	18	AG	GG	AA	AG	AG	GG	AC
F2-C7-230	F	18	AG	GT	AG	AA	AG	GG	AC
F2-C7-231	F	18	GG	GT	AG	AG	AG	AG	CC
F2-C7-232	F	18	AG	GG	AA	AG	AG	AG	AC
F2-C7-233	F	18	AG	GT	AG	AA	GG	AG	AC
F2-C7-234	F	18	AG	GG	AG	AA	GG	GG	AC
F2-C7-235	F	18	AG	GG	AA	AA	GG	AG	AC
F2-C7-237	M	18	AG	GG	AA	AG	AG	GG	AC
F2-C7-238	M	18	GG	GT	AG	AG	AG	AG	CC
F2-C7-239	F	18	AG	GT	AG	AA	GG	AG	AC
F2-C7-240	F	18	GG	GT	AG	AG	AG	AG	CC
F2-C7-241	F	18	GG	GT	AG	AG	AG	AG	CC
F2-C7-242	F	18	AG	GT	AG	AA	GG	GG	AC
F2-C7-243	F	18	AG	GG	AA	AA	GG	AG	AC
F2-C7-244	F	18	AG	GT	AG	AA	GG	AG	AC
F2-C7-245	F	21	AG	GT	AA	AG	AG	AG	AC
F2-C7-246	F	21	AG	GT	AG	AA	GG	AG	AC
F2-C7-248	M	21	AG	GT	AG	AA	GG	GG	AC
F2-C7-249	M	21	GG	GG	AG	AG	AG	AG	CC
F2-C7-250	M	21	AG	GT	AG	AA	GG	AG	AC
F2-C7-251	M	21	AG	GG	AG	AA	GG	AG	AC
F2-C7-252	M	21	AG	GG	AG	AA	GG	AG	AC
F2-C7-253	M	24	AG	GT	AG	AA	GG	AG	AC
F2-C7-254	M	24	AG	GT	AG	AA	GG	AG	AC
F2-C7-255	M	24	AG	GT	AA	AG	AG	GG	AC
F2-C7-256	M	24	GG	GT	AG	AG	AG	GG	CC
F2-C7-257	M	24	GG	GT	AG	AG	AG	AG	CC
F2-C7-258	M	24	AG	GG	AA	AG	AG	GG	AC
F2-C7-259	M	24	AG	GT	AG	AA	GG	AG	AC
F2-C7-261	M	24	AG	GT	AA	AG	AG	GG	AC
F2-C7-262	M	26	AG	GT	AG	AA	GG	AG	AC
F2-C7-263	M	26	GG	GT	AG	AG	AG	AG	CC
F2-C7-264	M	26	GG	GG	AG	AG	AA	AG	CC
F2-C7-265	M	26	AG	GT	AG	AA	GG	AG	AC
F2-C7-266	M	26	AG	GG	AA	AG	AG	GG	AC
F2-C7-267	M	26	GG	GT	AG	AG	AG	AG	CC
F2-C7-268	M	26	GG	GG	AA	AG	AG	AG	CC
F2-C7-269	M	26	AG	GT	AG	AA	GG	AG	AC
F2-C7-270	M	26	AG	GT	AG	AA	GG	AG	AC
F2-C7-271	F	26	AG	GG	AA	AA	GG	AG	AC
F2-C7-272	M	28	GG	GT	AG	AG	AG	GG	CC
F2-C7-273	M	28	AG	GG	AA	AG	AG	GG	AC
F2-C7-274	M	28	GG	GG	AG	AG	AG	AG	CC
F2-C7-275	M	28	AG	GG	AA	AA	GG	GG	AC
F2-C7-277	M	30	AG	GG	AG	AA	GG	AG	AC
F2-C7-278	M	30	AG	GT	AG	AA	AG	AG	AC
F2-C7-279	M	30	GG	GT	AG	AG	AG	AG	CC
F2-C7-280	M	30	AG	GT	AG	AA	GG	AG	AC
F2-C7-281	M	30	AG	GT	AG	AA	GG	AG	AC
F2-C7-282	M	30	AG	GG	AA	AG	AG	GG	AC
P0-dam-C7	F		GG	GG	AA	GG	AG	GG	CC
P0-sir-C7	M		AG	GT	AG	AA	GG	AG	AC
F1-dam-C2	F		AG	GG	AG	AG	AG	AG	CC
F1-sir-C2	M		AG	GG	AG	AG	AG	AG	CC
F2-C2-001	M	2	GG	GG	AA	AA	AA	GG	CC
F2-C2-002	M	4	AG	GG	AG	AG	AA	AG	CC
F2-C2-003	M	6	GG	GG	AA	GG	AA	GG	CC
F2-C2-004	M	6	GG	GG	AG	GG	AA	GG	CC
F2-C2-005	M	6	GG	GG	AA	GG	AA	AG	CC
F2-C2-007	F	6	GG	GG	AA	GG	AA	GG	CC
F2-C2-008	F	6	GG	GG	AA	GG	AA	GG	CC
F2-C2-009	F	6	GG	GG	AA	GG	AA	GG	CC
F2-C2-010	F	6	GG	GG	AA	GG	AA	GG	CC
F2-C2-011	F	6	GG	GG	AA	GG	AA	GG	CC
F2-C2-012	F	6	AG	GG	AG	AG	AG	AG	CC
F2-C2-013	M	8	GG	GG	AA	GG	AA	GG	CC
F2-C2-014	M	8	GG	GG	AA	GG	AA	GG	CC
F2-C2-015	M	8	GG	GG	AA	GG	AA	GG	CC
F2-C2-017	M	8	GG	GG	AA	GG	AA	GG	CC
F2-C2-018	M	8	AG	GG	AA	GG	AA	GG	CC
F2-C2-019	M	8	GG	GG	AA	GG	AA	GG	CC
F2-C2-020	F	8	AA	GG	AG	AG	AG	AG	CC
F2-C2-021	F	8	GG	GG	AG	AG	AG	AG	CC
F2-C2-022	F	8	AA	GG	GG	AA	GG	AA	CC
F2-C2-023	F	8	AG	GG	AG	AG	AG	AG	CC
F2-C2-024	F	8	AG	GG	GG	AA	GG	AA	CC
F2-C2-025	F	8	GG	GG	AA	GG	AA	GG	CC
F2-C2-026	F	8	AG	GG	GG	AA	GG	AA	CC
F2-C2-027	F	8	AG	GG	AG	AG	AG	AG	CC
F2-C2-028	F	8	AA	GG	GG	AA	GG	AA	CC
F2-C2-029	F	10	AG	GG	AG	AG	AG	AG	CC
F2-C2-030	F	10	AG	GG	AG	AG	AG	AG	CC
F2-C2-031	F	10	AG	GG	AG	AG	AG	AA	CC
F2-C2-032	F	10	AG	GG	AG	AG	AG	AG	CC
F2-C2-033	F	10	GG	GG	AG	AG	AG	AG	CC
F2-C2-034	F	10	AG	GG	AG	AG	AG	AG	CC
F2-C2-035	M	10	GG	GG	AA	GG	AA	GG	CC
F2-C2-036	M	10	GG	GG	AA	GG	AA	GG	CC
F2-C2-037	M	10	GG	GG	AA	GG	AA	GG	CC
F2-C2-038	M	10	GG	GG	AA	GG	AA	GG	CC
F2-C2-039	F	12	AG	GG	GG	AG	AG	AA	CC
F2-C2-040	F	12	AG	GG	AG	AA	GG	AA	CC
F2-C2-041	M	24	AG	GG	GG	AA	GG	AA	CC
F2-C2-042	M	28	AA	GG	GG	AA	GG	AA	CC
F2-C2-043	M	28	AG	GG	AG	AG	AG	AG	CC
F2-C2-044	M	28	AG	GG	AG	AG	AG	AG	CC
F2-C2-045	M	28	AG	GG	AG	AG	AG	AG	CC
F2-C2-046	M	30	GG	GG	AA	AG	AG	AG	CC
F2-C2-047	M	30	AG	GG	AG	AG	AG	AG	CC
F2-C2-048	M	30	AA	GG	GG	AA	GG	AA	CC
F2-C2-049	M	30	AG	GG	AG	AG	AG	AG	CC
F2-C2-050	M	30	AG	GG	AG	AG	AG	AG	CC
F2-C2-051	M	30	AG	GG	GG	AA	GG	AA	CC
F2-C2-052	M	30	GG	GG	AG	AG	AG	AG	CC
F2-C2-053	M	30	AG	GG	AG	AG	AG	AG	CC
F2-C2-054	M	30	GG	GG	AG	AG	AG	AG	CC
F2-C2-055	M	30	AA	GG	GG	AA	GG	AA	CC
F2-C2-056	M	30	AG	GG	AG	AG	AG	AG	CC
F2-C2-057	M	30	AG	GG	AG	AG	AG	AG	CC
F2-C2-059	M	30	AG	GG	AG	AG	AG	AG	CC
F2-C2-060	M	30	GG	GG	AG	AG	AG	AG	CC
F2-C2-061	M	30	AG	GG	GG	AA	GG	AA	CC
F2-C2-062	M	30	AG	GG	AG	AG	AG	AG	CC
F2-C2-063	M	30	AA	GG	GG	AA	GG	AA	CC
F2-C2-064	M	30	AG	GG	AG	AG	AG	AG	CC
F2-C2-065	M	30	AG	GG	AG	AG	AG	AG	CC
F2-C2-066	M	30	AG	GG	AG	AG	AG	AG	CC
F2-C2-067	M	30	AA	GG	AG	AG	AG	AG	CC
F2-C2-068	M	30	GG	GG	AG	AG	AG	AG	CC
F2-C2-069	M	30	AG	GG	AG	AG	AG	AG	CC
F2-C2-070	M	30	AG	GG	AG	AG	AG	AG	CC
F2-C2-071	M	30	AG	GG	AG	AG	AG	AG	CC
F2-C9-327	F	2	GG	GT	GG	GG	AA	GG	CC
F2-C9-329	F	2	GG	TT	GG	GG	AA	GG	CC
F2-C9-330	F	4	GG	GG	AA	GG	AA	GG	CC
F2-C9-336	F	4	GG	GT	GA	GG	AA	GG	CC
F2-C9-337	F	4	GG	TT	GG	GG	AA	GG	CC
F2-C9-340	F	4	GG	GT	GA	GG	AA	GG	CC
F2-C9-341	F	4	GG	GG	GA	GG	AA	GG	CC
F2-C9-342	F	4	GG	GG	AA	GG	AA	GG	CC
F2-C9-343	F	4	GG	GT	GA	GG	AA	GG	CC
F2-C9-344	F	4	GG	GG	AA	GG	AA	GG	CC
F2-C9-345	F	4	GG	GT	GA	GG	AA	GG	CC
F2-C9-346	F	4	GG	GG	AA	GG	AA	GG	CC
F2-C9-347	F	4	GG	TT	AA	GG	AA	GG	CC
F2-C9-348	F	4	GG	GT	GA	GG	AA	GG	CC
F2-C9-351	F	4	GG	GG	AA	GG	AA	GG	CC
F2-C9-352	F	4	GG	GG	AA	GG	AA	GG	CC
F2-C9-371	M	6				GG	AA	GG
F2-C9-372	M	6	GG	GG	GA	GG	AA	GG	CC
F2-C9-374	M	6				GG	AA	GG
F2-C9-375	M	6	GG	GT	GA	GG	AA	GG	CC
F2-C9-376	M	6	GG	GT	GA	GG	AA	GG	CC
F2-C9-377	M	6	GG	GT	GA	GG	AA	GG	CC
F2-C9-378	M	6	GG	GG	AA	GG	AA	GG	CC
F2-C9-379	M	6	GG	GT	GA	GG	AA	GG	CC
F2-C9-380	M	6	GG	GT	GA	GG	AA	GG	CC
F2-C9-381	M	6	GG	GT	AA	GG	AA	GG	CC
F2-C9-382	M	6	GG	GT	GA	GG	AA	GG	CC
F2-C9-383	M	6				GG	AA	GG
F2-C9-384	M	6	GG	GT	GA		AA	GG	CC
F2-C9-385	M	6				GG	AA	GG
F2-C9-386	M	6				GG	AA	GG
F2-C9-387	M	6				GG	AA	GG
F2-C9-388	M	6	GG	TT	AA	GG	AA	GG	CC
F2-C9-389	M	6				GG	AA	GG
F2-C9-390	M	6	GG	GT	GA	GG	AA	GG	CC
F2-C9-391	M	6	GG	GT	GA	GG	AA	GG	CC
F2-C9-393	M	6				GG	AA	GG
F2-C9-394	M	6	GG	GT	AA	GG	AA	GG	CC
P0-dam-C2	F		GG	GG	AA	GG	AG	GG	CC
P0-sir-C2	M		AA	GG	GG	AA	GG	AA	CC
IOA00-RS31	F		GG	GT	AA	GG	AA	GG	CC
IOA00-RS32	F		GG	GG	AA	GG	AA	GG	CC
IOA00-RS33	F		GG	GT	AA	GG	AG	GG	CC
IOA00-RS34	F		GG	GT	AA	GG	GG	GG	AC
IOA00-RS35	F		GG	GG	AG	GG	AA	GG	CC
IOA00-RS36	F		GG	GG	AA	GG	AG	GG	CC
IOA00-RS37	F		GG	GG	AA	GG	AG	GG	AC
IOA00-RS38	F		GG	GG	AG	GG	AG	GG	CC
IOA00-RS39	F		GG	GT	GG	GG	AG	GG	AC
IOA00-RS40	F		GG	GT	AA	GG	GG	GG	CC
IOA00-RS41	F		GG	GT	GG	GG	AG	GG	AC
IOA00-RS42	F		GG	GG	AA	GG	AG	GG	CC
IOA00-RS43	M		GG	GG	AG	GG	AA	GG	CC
IOA00-RS44	M		GG	GG	AA	GG	AG	GG	CC
IOA00-RS45	M		GG	GG	AA	GG	AG	GG	AC
IOA00-RS46	M		GG	GG	AG	GG	AA	GG	CC
IOA00-RS47	M		GG	GG	AA	GG	AG	GG	AC
IOA00-RS48	M		GG	GG	AG	GG	AA	GG	CC
IOA00-RS49	M		AG	GG	GG	GG	AA	GG	CC
IOA00-RS50	M		GG	GG	AA	GG	AA	GG	AC
IOA00-RS51	M		GG	GG	AG	GG	AA	GG	CC
IOA00-RS52	M		GG	GG	AG	GG	AG	GG	AC
IOA00-RS53	M		GG	GT	AG	GG	AA	GG	AC
IOA00-RS54	M		GG	GG	AA	GG	AG	GG	AC
IOA02-RS67	M		GG	TT	GG	GG	GG	AA	AC
IOA02-RS55	F		AG	GT	GG	AA	GG	AG	CC
IOA02-RS56	F		AG	GT	GG	AA	AG	AA	CC
IOA02-RS57	F		AG	TT	GG	AA	AG	AG	CC
IOA02-RS58	F		GG	GT	GG	AA	GG	AA	CC
IOA02-RS59	F		AG	TT	GG	AA	GG	AA	CC
IOA02-RS60	F		AG	GT	GG	AA	GG	AA	CC
IOA02-RS61	F		AG	GT	GG	AA	GG	AA	CC
IOA02-RS62	F		GG	GG	GG	AA	GG	AA	CC
IOA02-RS63	F		AA	GT	GG	AA	GG	AA	CC
IOA02-RS64	F		AG	TT	GG	AA	GG	AA	CC
IOA02-RS65	F		GG	GT	GG	AA	GG	AG	CC
IOA02-RS66	F		GG	GT	GG	AA	GG	AA	CC
IOA02-RS68	M		GG	TT	GG	AG	GG	AG	AC
IOA02-RS69	M		GG	TT	GG	GG	GG	AG	AC
IOA02-RS70	M		AG	TT	GG	AA	GG	AG	CC
IOA02-RS71	M		GG	GT	GG	AA	GG	AA	CC
IOA02-RS72	M		AA	GT	GG	AA	GG	AA	CC
IOA02-RS73	M		GG	GT	GG	AG	GG	AA	CC
IOA02-RS74	M		GG	GT	GG	AG	GG	AA	CC
IOA02-RS75	M		AG	GT	GG	AA	GG	AA	CC
IOA02-RS76	M		AG	TT	GG	AA	GG	AA	CC
IOA02-RS77	M		AA	TT	GG	AA	GG	AA	CC
IOA02-RS78	M		AA	GT	GG	AA	GG	AG	AC
