# Supplementary material for: QTL mapping provides new insights into emamectin benzoate resistance in salmon lice, Lepeophtheirus salmonis
Source: BMC Genomics. 2024 Dec 18;25:1212. doi: 10.1186/s12864-024-11096-2 (PMC11657612; doi:10.1186/s12864-024-11096-2)
Supplement: Supplementary file 10 — Supplementary Material 10 [file 12864_2024_11096_MOESM10_ESM.xlsx]

## Sheet: TableS8
					Supplementary Table S8
					Details of the Blast2GO annotation of genes differentially transcribed between L. salmonis males of strains IoA-00 and IoA-02.
Tags	SeqName	Description	Length	#Hits	Best hit	e-Value	sim mean	#GO	GO IDs	GO Names	Enzyme Codes	Enzyme Names	InterPro IDs	InterPro GO IDs	InterPro GO Names
[INTERPRO, BLASTED, MAPPED, ANNOTATED]	LSAL_330.1	R2 protein	1709	20	CAF2746842.1	0	61	1	P:GO:0071897	P:DNA biosynthetic process			IPR000477 (PFAM); mobidb-lite (MOBIDB_LITE); mobidb-lite (MOBIDB_LITE); mobidb-lite (MOBIDB_LITE); mobidb-lite (MOBIDB_LITE); mobidb-lite (MOBIDB_LITE); mobidb-lite (MOBIDB_LITE); PTHR19446 (PANTHER); IPR013087 (PROSITE_PATTERNS); IPR000477 (PROSITE_PROFILES); cd01650 (CDD); IPR043502 (SUPERFAMILY)	no GO terms	no GO terms
[INTERPRO, BLASTED, MAPPED, ANNOTATED]	LSAL_744.1	C3 and PZP-like alpha-2-macroglobulin domain-containing protein 8 isoform X1	1261	20	CAB4054838.1	0	48.37	3	P:GO:0010951; F:GO:0004866; C:GO:0005576	P:negative regulation of endopeptidase activity; F:endopeptidase inhibitor activity; C:extracellular region			IPR036595 (G3DSA:2.60.40.GENE3D); IPR001599 (PFAM); PTHR11412 (PANTHER); IPR036595 (SUPERFAMILY)	F:GO:0004866; C:GO:0005576	F:endopeptidase inhibitor activity; C:extracellular region
[INTERPRO, BLASTED, MAPPED, ANNOTATED]	LSAL_859.1	cytidine deaminase-like	149	20	ADD38025.1	3.07e-105	75	4	P:GO:0009972; F:GO:0004126; F:GO:0008270; F:GO:0047844	P:cytidine deamination; F:cytidine deaminase activity; F:zinc ion binding; F:deoxycytidine deaminase activity	EC:3.5.4.14; EC:3.5.4.5	Acting on carbon-nitrogen bonds, other than peptide bonds; Cytidine deaminase	IPR002125 (PFAM); G3DSA:3.40.140.10 (GENE3D); PTHR11644 (PANTHER); IPR016192 (PROSITE_PATTERNS); IPR002125 (PROSITE_PROFILES); cd01283 (CDD); IPR016193 (SUPERFAMILY)	P:GO:0009972; F:GO:0003824; F:GO:0004126; F:GO:0008270; F:GO:0016787; C:GO:0005829	P:cytidine deamination; F:catalytic activity; F:cytidine deaminase activity; F:zinc ion binding; F:hydrolase activity; C:cytosol
[INTERPRO, BLASTED, MAPPED, ANNOTATED]	LSAL_1716.1	solute carrier family 2, facilitated glucose transporter member 8-like	427	20	CAB4055414.1	0	50.46	2	P:GO:0055085; F:GO:0022857	P:transmembrane transport; F:transmembrane transporter activity			IPR036259 (G3DSA:1.20.1250.GENE3D); IPR005828 (PFAM); PTHR48021 (PANTHER); SignalP-TM (SIGNALP_EUK); IPR036259 (SUPERFAMILY); TMhelix (TMHMM); TMhelix (TMHMM); TMhelix (TMHMM); TMhelix (TMHMM); TMhelix (TMHMM); TMhelix (TMHMM); TMhelix (TMHMM); TMhelix (TMHMM); TMhelix (TMHMM); TMhelix (TMHMM)	P:GO:0055085; F:GO:0022857; C:GO:0016020	P:transmembrane transport; F:transmembrane transporter activity; C:membrane
[INTERPRO, BLASTED, MAPPED, ANNOTATED]	LSAL_2124.1	dual specificity protein phosphatase 10-like isoform X1	409	20	CAB4055761.1	0	66.75	4	P:GO:0006470; F:GO:0004725; F:GO:0008138; F:GO:0017018	P:protein dephosphorylation; F:protein tyrosine phosphatase activity; F:protein tyrosine/serine/threonine phosphatase activity; F:myosin phosphatase activity	EC:3.1.3.16; EC:3.1.3.48	Protein-serine/threonine phosphatase; Protein-tyrosine-phosphatase	IPR020422 (SMART); IPR001763 (SMART); IPR001763 (PFAM); IPR029021 (G3DSA:3.90.190.GENE3D); IPR000340 (PFAM); IPR029021 (G3DSA:3.90.190.GENE3D); IPR036873 (G3DSA:3.40.250.GENE3D); PTHR10159 (PANTHER); IPR016130 (PROSITE_PATTERNS); IPR000387 (PROSITE_PROFILES); IPR001763 (PROSITE_PROFILES); IPR020422 (PROSITE_PROFILES); cd01446 (CDD); IPR036873 (SUPERFAMILY); IPR029021 (SUPERFAMILY)	P:GO:0006470; P:GO:0016311; P:GO:0043409; F:GO:0004721; F:GO:0008138; F:GO:0008330; F:GO:0016791; F:GO:0017017; C:GO:0005737; C:GO:0005829	P:protein dephosphorylation; P:dephosphorylation; P:negative regulation of MAPK cascade; F:phosphoprotein phosphatase activity; F:protein tyrosine/serine/threonine phosphatase activity; F:protein tyrosine/threonine phosphatase activity; F:phosphatase activity; F:MAP kinase tyrosine/serine/threonine phosphatase activity; C:cytoplasm; C:cytosol
[INTERPRO, BLASTED, MAPPED, ANNOTATED]	LSAL_2683.1	dual specificity protein phosphatase CDC14C-like isoform X1	603	20	CAB4056090.1	0	75.32	8	P:GO:0006470; P:GO:0007096; P:GO:0051301; F:GO:0004725; F:GO:0008138; F:GO:0017018; C:GO:0043227; C:GO:0043232	P:protein dephosphorylation; P:regulation of exit from mitosis; P:cell division; F:protein tyrosine phosphatase activity; F:protein tyrosine/serine/threonine phosphatase activity; F:myosin phosphatase activity; C:membrane-bounded organelle; C:intracellular non-membrane-bounded organelle	EC:3.1.3.16; EC:3.1.3.48	Protein-serine/threonine phosphatase; Protein-tyrosine-phosphatase	IPR029021 (G3DSA:3.90.190.GENE3D); IPR000340 (PFAM); IPR029021 (G3DSA:3.90.190.GENE3D); IPR029260 (PFAM); mobidb-lite (MOBIDB_LITE); mobidb-lite (MOBIDB_LITE); mobidb-lite (MOBIDB_LITE); PTHR23339 (PANTHER); IPR016130 (PROSITE_PATTERNS); IPR020422 (PROSITE_PROFILES); IPR000387 (PROSITE_PROFILES); IPR044506 (CDD); IPR029260 (CDD); IPR029021 (SUPERFAMILY); IPR029021 (SUPERFAMILY)	P:GO:0000226; P:GO:0006470; P:GO:0007096; P:GO:0016311; P:GO:0032467; P:GO:0060271; F:GO:0004722; F:GO:0008138; F:GO:0016791; C:GO:0000922; C:GO:0005730; C:GO:0005813; C:GO:0072686; C:GO:1902636	P:microtubule cytoskeleton organization; P:protein dephosphorylation; P:regulation of exit from mitosis; P:dephosphorylation; P:positive regulation of cytokinesis; P:cilium assembly; F:protein serine/threonine phosphatase activity; F:protein tyrosine/serine/threonine phosphatase activity; F:phosphatase activity; C:spindle pole; C:nucleolus; C:centrosome; C:mitotic spindle; C:kinociliary basal body
[INTERPRO, BLASTED, MAPPED, ANNOTATED]	LSAL_2815.1	thiamine transporter 1-like isoform X2	447	20	CAB4057185.1	0	77.08	3	P:GO:0035461; F:GO:0090482; C:GO:0005886	P:vitamin transmembrane transport; F:vitamin transmembrane transporter activity; C:plasma membrane			IPR002666 (PIRSF); IPR036259 (G3DSA:1.20.1250.GENE3D); IPR002666 (PFAM); IPR002666 (PANTHER); IPR036259 (SUPERFAMILY); TMhelix (TMHMM); TMhelix (TMHMM); TMhelix (TMHMM); TMhelix (TMHMM); TMhelix (TMHMM); TMhelix (TMHMM); TMhelix (TMHMM); TMhelix (TMHMM); TMhelix (TMHMM)	P:GO:0051180; P:GO:0055085; F:GO:0090482; C:GO:0005886; C:GO:0016020	P:vitamin transport; P:transmembrane transport; F:vitamin transmembrane transporter activity; C:plasma membrane; C:membrane
[INTERPRO, BLASTED, MAPPED, ANNOTATED]	LSAL_3224.1	Mitochondrial 28S ribosomal protein S34	140	20	CAB4056947.1	6.72e-100	57.14	2	F:GO:0003735; C:GO:0005739	F:structural constituent of ribosome; C:mitochondrion			IPR032053 (PFAM)	F:GO:0003735; C:GO:0005739	F:structural constituent of ribosome; C:mitochondrion
[INTERPRO, BLASTED, MAPPED, ANNOTATED]	LSAL_3264.1	mitochondrial potassium channel ATP-binding subunit-like	426	20	CAB4057285.1	0	74.07	4	P:GO:0055085; F:GO:0005524; F:GO:0140359; C:GO:0016020	P:transmembrane transport; F:ATP binding; F:ABC-type transporter activity; C:membrane	EC:7	Translocases	IPR003593 (SMART); IPR036640 (G3DSA:1.20.1560.GENE3D); IPR027417 (G3DSA:3.40.50.GENE3D); IPR003439 (PFAM); IPR011527 (PFAM); IPR036640 (G3DSA:1.20.1560.GENE3D); IPR039421 (PANTHER); IPR017871 (PROSITE_PATTERNS); IPR011527 (PROSITE_PROFILES); IPR003439 (PROSITE_PROFILES); IPR011527 (PROSITE_PROFILES); IPR036640 (SUPERFAMILY); IPR036640 (SUPERFAMILY); IPR027417 (SUPERFAMILY)	P:GO:0055085; F:GO:0005524; F:GO:0016887; F:GO:0042626; F:GO:0140359; C:GO:0016020	P:transmembrane transport; F:ATP binding; F:ATP hydrolysis activity; F:ATPase-coupled transmembrane transporter activity; F:ABC-type transporter activity; C:membrane
[INTERPRO, BLASTED, MAPPED, ANNOTATED]	LSAL_4057.1	tissue factor pathway inhibitor isoform X2	456	20	CAB4057941.1	0	71.1	5	P:GO:0006468; P:GO:0010951; F:GO:0004674; F:GO:0004867; F:GO:0005524	P:protein phosphorylation; P:negative regulation of endopeptidase activity; F:protein serine/threonine kinase activity; F:serine-type endopeptidase inhibitor activity; F:ATP binding	EC:2.7.11.1	Non-specific serine/threonine protein kinase	IPR002223 (PRINTS); IPR000719 (SMART); IPR002223 (SMART); G3DSA:3.30.200.20 (GENE3D); G3DSA:1.10.510.10 (GENE3D); IPR036880 (G3DSA:4.10.410.GENE3D); IPR036880 (G3DSA:4.10.410.GENE3D); IPR002223 (PFAM); IPR000719 (PFAM); PTHR10083 (PANTHER); IPR017441 (PROSITE_PATTERNS); IPR008271 (PROSITE_PATTERNS); IPR020901 (PROSITE_PATTERNS); IPR020901 (PROSITE_PATTERNS); IPR002223 (PROSITE_PROFILES); IPR00071…	P:GO:0006468; F:GO:0004672; F:GO:0004867; F:GO:0005524	P:protein phosphorylation; F:protein kinase activity; F:serine-type endopeptidase inhibitor activity; F:ATP binding
[INTERPRO, BLASTED]	LSAL_4152.1	keratin-associated protein 5-9-like	179	20	CAB4057783.1	8.4e-119	68.59						IPR003582 (SMART); G3DSA:1.10.10.1940 (GENE3D); IPR003582 (PFAM); IPR003582 (PROSITE_PROFILES); SignalP-noTM (SIGNALP_EUK)	no GO terms	no GO terms
[INTERPRO, BLASTED, MAPPED, ANNOTATED]	LSAL_5285.1	serine/threonine-protein phosphatase 1 regulatory subunit 10-like	109	2	CAB4058602.1	6.41e-53	100	1	F:GO:0046872	F:metal ion binding			IPR000571 (SMART); G3DSA:4.10.1000.10 (GENE3D); IPR000571 (PFAM); mobidb-lite (MOBIDB_LITE); mobidb-lite (MOBIDB_LITE); IPR000571 (PROSITE_PROFILES); SignalP-noTM (SIGNALP_EUK); IPR036855 (SUPERFAMILY)	F:GO:0046872	F:metal ion binding
[INTERPRO, BLASTED, MAPPED, ANNOTATED]	LSAL_5373.1	acetylcholinesterase 1	664	20	CAB4058941.1	0	79.94	4	P:GO:0042135; F:GO:0003990; C:GO:0016020; C:GO:0030054	P:neurotransmitter catabolic process; F:acetylcholinesterase activity; C:membrane; C:cell junction	EC:3.1.1.8; EC:3.1.1.7	Cholinesterase; Acetylcholinesterase	IPR000997 (PRINTS); IPR002018 (PFAM); IPR029058 (G3DSA:3.40.50.GENE3D); PTHR43918 (PANTHER); IPR019826 (PROSITE_PATTERNS); cd00312 (CDD); IPR029058 (SUPERFAMILY)	P:GO:0006581; P:GO:0019695; F:GO:0003990; F:GO:0004104; F:GO:0052689; C:GO:0005615; C:GO:0005886	P:acetylcholine catabolic process; P:choline metabolic process; F:acetylcholinesterase activity; F:cholinesterase activity; F:carboxylic ester hydrolase activity; C:extracellular space; C:plasma membrane
[INTERPRO, BLASTED, MAPPED, ANNOTATED]	LSAL_6292.1	chymotrypsin BI-like	232	20	CAB4061206.1	5.04e-173	80.22	2	P:GO:0006508; F:GO:0004252	P:proteolysis; F:serine-type endopeptidase activity	EC:3.4.21	Acting on peptide bonds (peptidases)	IPR001314 (PRINTS); IPR001254 (SMART); IPR043504 (G3DSA:2.40.10.GENE3D); IPR001254 (PFAM); IPR043504 (G3DSA:2.40.10.GENE3D); PTHR24250 (PANTHER); IPR033116 (PROSITE_PATTERNS); IPR001254 (PROSITE_PROFILES); IPR001254 (CDD); SignalP-noTM (SIGNALP_EUK); IPR009003 (SUPERFAMILY)	P:GO:0006508; F:GO:0004252	P:proteolysis; F:serine-type endopeptidase activity
[INTERPRO, BLASTED, MAPPED, ANNOTATED]	LSAL_7672.1	homeobox protein DBX1-like	392	20	CAB4062613.1	0	81.48	4	P:GO:0006357; F:GO:0000981; F:GO:0003677; C:GO:0005634	P:regulation of transcription by RNA polymerase II; F:DNA-binding transcription factor activity, RNA polymerase II-specific; F:DNA binding; C:nucleus			Coil (COILS); IPR020479 (PRINTS); IPR000047 (PRINTS); IPR001356 (SMART); IPR001356 (PFAM); G3DSA:1.10.10.60 (GENE3D); mobidb-lite (MOBIDB_LITE); mobidb-lite (MOBIDB_LITE); mobidb-lite (MOBIDB_LITE); mobidb-lite (MOBIDB_LITE); mobidb-lite (MOBIDB_LITE); mobidb-lite (MOBIDB_LITE); mobidb-lite (MOBIDB_LITE); PTHR24331 (PANTHER); IPR017970 (PROSITE_PATTERNS); IPR001356 (PROSITE_PROFILES); IPR001356 (…	P:GO:0006355; P:GO:0006357; F:GO:0000981; F:GO:0003677	P:regulation of DNA-templated transcription; P:regulation of transcription by RNA polymerase II; F:DNA-binding transcription factor activity, RNA polymerase II-specific; F:DNA binding
[INTERPRO, BLASTED, MAPPED]	LSAL_8710.1	transforming growth factor-beta-induced protein ig-h3-like isoform X1	514	20	CAB4063909.1	0	61.94	5	P:GO:0007155; P:GO:0030198; F:GO:0050839; C:GO:0005615; C:GO:0031012	P:cell adhesion; P:extracellular matrix organization; F:cell adhesion molecule binding; C:extracellular space; C:extracellular matrix			IPR000782 (SMART); IPR036378 (G3DSA:2.30.180.GENE3D); IPR036378 (G3DSA:2.30.180.GENE3D); IPR036378 (G3DSA:2.30.180.GENE3D); IPR000782 (PFAM); PTHR10900 (PANTHER); IPR000782 (PROSITE_PROFILES); IPR000782 (PROSITE_PROFILES); IPR000782 (PROSITE_PROFILES); IPR036378 (SUPERFAMILY); IPR036378 (SUPERFAMILY); IPR036378 (SUPERFAMILY)	no GO terms	no GO terms
[INTERPRO, BLASTED]	LSAL_8855.1	embryo cathepsin L-associated protein	147	5	CAB4063908.1	2.81e-72	68.98						SignalP-noTM (SIGNALP_EUK); SignalP-noTM (SIGNALP_GRAM_NEGATIVE); IPR036378 (SUPERFAMILY)	no GO terms	no GO terms
[INTERPRO, BLASTED, MAPPED, ANNOTATED]	LSAL_9372.1	S-methyl-5'-thioadenosine phosphorylase	103	20	CAB4064862.1	5.34e-68	75.26	5	P:GO:0006166; P:GO:0019509; F:GO:0017061; C:GO:0005634; C:GO:0005737	P:purine ribonucleoside salvage; P:L-methionine salvage from methylthioadenosine; F:S-methyl-5-thioadenosine phosphorylase activity; C:nucleus; C:cytoplasm	EC:2.4.2.1; EC:2.4.2.28	Purine-nucleoside phosphorylase; S-methyl-5'-thioadenosine phosphorylase	IPR035994 (G3DSA:3.40.50.GENE3D); IPR000845 (PFAM); IPR010044 (PANTHER); IPR035994 (SUPERFAMILY)	P:GO:0009116; P:GO:0019509; F:GO:0003824; F:GO:0017061; C:GO:0005829	P:nucleoside metabolic process; P:L-methionine salvage from methylthioadenosine; F:catalytic activity; F:S-methyl-5-thioadenosine phosphorylase activity; C:cytosol
[INTERPRO, BLASTED, MAPPED, ANNOTATED]	LSAL_9770.1	MMP9	773	20	CAB4065149.1	0	69.02	1	F:GO:0004222	F:metalloendopeptidase activity	EC:3.4.24	Acting on peptide bonds (peptidases)	IPR000562 (SMART); IPR000562 (PFAM); IPR036943 (G3DSA:2.10.10.GENE3D); IPR036943 (G3DSA:2.10.10.GENE3D); IPR000562 (PROSITE_PROFILES); IPR000562 (PROSITE_PROFILES); IPR000562 (PROSITE_PROFILES); IPR013806 (SUPERFAMILY); IPR013806 (SUPERFAMILY); IPR013806 (SUPERFAMILY)	no GO terms	no GO terms
[INTERPRO, BLASTED, MAPPED, ANNOTATED]	LSAL_9889.1	Glutathione S-transferase 1, isoform D	286	20	CAB4065291.1	0	78.52	1	F:GO:0004364	F:glutathione transferase activity	EC:2.5.1.18	Glutathione transferase	G3DSA:3.40.30.10 (GENE3D); IPR004045 (PFAM); G3DSA:1.20.1050.10 (GENE3D); IPR040079 (SFLD); SFLDG01153 (SFLD); PTHR43969 (PANTHER); IPR010987 (PROSITE_PROFILES); IPR004045 (PROSITE_PROFILES); cd03177 (CDD); IPR036282 (SUPERFAMILY); IPR036249 (SUPERFAMILY)	P:GO:0006749; F:GO:0004364	P:glutathione metabolic process; F:glutathione transferase activity
[INTERPRO, BLASTED, MAPPED, ANNOTATED]	LSAL_10420.1	spectrin beta chain-like isoform X2	663	20	CAB4064554.1	0	77.87	10	P:GO:0016072; P:GO:0034470; P:GO:0042254; P:GO:0051693; F:GO:0003779; F:GO:0005200; F:GO:0005543; F:GO:0016746; C:GO:0008091; C:GO:0010008	P:rRNA metabolic process; P:ncRNA processing; P:ribosome biogenesis; P:actin filament capping; F:actin binding; F:structural constituent of cytoskeleton; F:phospholipid binding; F:acyltransferase activity; C:spectrin; C:endosome membrane	EC:2.3	Acyltransferases	Coil (COILS); Coil (COILS); IPR018159 (SMART); IPR002017 (PFAM); G3DSA:1.20.58.60 (GENE3D); G3DSA:1.20.58.60 (GENE3D); G3DSA:1.20.58.60 (GENE3D); G3DSA:1.20.58.60 (GENE3D); G3DSA:1.20.58.60 (GENE3D); mobidb-lite (MOBIDB_LITE); PTHR11915 (PANTHER); IPR018159 (CDD); IPR018159 (CDD); IPR018159 (CDD); SSF46966 (SUPERFAMILY); SSF46966 (SUPERFAMILY); SSF46966 (SUPERFAMILY); SSF46966 (SUPERFAMILY); TMhe…	P:GO:0030036; P:GO:0048666; F:GO:0005515; F:GO:0051015; C:GO:0005886; C:GO:0030054; C:GO:0030864; C:GO:0042995	P:actin cytoskeleton organization; P:neuron development; F:protein binding; F:actin filament binding; C:plasma membrane; C:cell junction; C:cortical actin cytoskeleton; C:cell projection
[INTERPRO, BLASTED, MAPPED, ANNOTATED]	LSAL_10587.1	facilitated trehalose transporter Tret1	189	20	CAB4065360.1	1.1e-135	66.65	2	P:GO:0055085; F:GO:0022857	P:transmembrane transport; F:transmembrane transporter activity			IPR036259 (G3DSA:1.20.1250.GENE3D); IPR005828 (PFAM); PTHR48020 (PANTHER); IPR020846 (PROSITE_PROFILES); IPR036259 (SUPERFAMILY); TMhelix (TMHMM); TMhelix (TMHMM)	P:GO:0055085; F:GO:0005366; F:GO:0022857; C:GO:0016020	P:transmembrane transport; F:myo-inositol:proton symporter activity; F:transmembrane transporter activity; C:membrane
[INTERPRO, BLASTED, MAPPED, ANNOTATED]	LSAL_12872.1	calpain-B-like isoform X7	939	20	CAB4068274.1	0	62.59	2	P:GO:0006508; F:GO:0004198	P:proteolysis; F:calcium-dependent cysteine-type endopeptidase activity	EC:3.4.22	Acting on peptide bonds (peptidases)	IPR022684 (PRINTS); IPR001300 (SMART); IPR022683 (SMART); IPR022682 (PFAM); G3DSA:2.60.120.380 (GENE3D); IPR001300 (PFAM); G3DSA:3.90.70.10 (GENE3D); mobidb-lite (MOBIDB_LITE); mobidb-lite (MOBIDB_LITE); mobidb-lite (MOBIDB_LITE); mobidb-lite (MOBIDB_LITE); mobidb-lite (MOBIDB_LITE); mobidb-lite (MOBIDB_LITE); PTHR10183 (PANTHER); IPR001300 (PROSITE_PROFILES); IPR001300 (CDD); IPR038765 (SUPERFAM…	P:GO:0006508; F:GO:0004198; C:GO:0005737	P:proteolysis; F:calcium-dependent cysteine-type endopeptidase activity; C:cytoplasm
[INTERPRO, BLASTED]	LSAL_13028.1	transcription factor 25	110	20	CAB4067909.1	3.21e-46	75.08						mobidb-lite (MOBIDB_LITE); mobidb-lite (MOBIDB_LITE); IPR006994 (PANTHER)	C:GO:1990112	C:RQC complex
[INTERPRO, BLASTED, MAPPED, ANNOTATED]	LSAL_13556.1	trifunctional enzyme subunit alpha, mitochondrial	240	20	AB4068876.1	5.06e-150	63.34	5	P:GO:0006635; F:GO:0004300; F:GO:0016509; F:GO:0070403; C:GO:0110165	P:fatty acid beta-oxidation; F:enoyl-CoA hydratase activity; F:long-chain-3-hydroxyacyl-CoA dehydrogenase activity; F:NAD+ binding; C:cellular anatomical entity	EC:1.1.1.35; EC:1.1.1.211; EC:4.2.1.17	3-hydroxyacyl-CoA dehydrogenase; Long-chain-3-hydroxyacyl-CoA dehydrogenase; Enoyl-CoA hydratase	G3DSA:3.90.226.10 (GENE3D); IPR001753 (PFAM); PTHR43612 (PANTHER); cd06558 (CDD); IPR029045 (SUPERFAMILY)	P:GO:0006635; F:GO:0004300; F:GO:0016509; C:GO:0016507	P:fatty acid beta-oxidation; F:enoyl-CoA hydratase activity; F:long-chain-3-hydroxyacyl-CoA dehydrogenase activity; C:mitochondrial fatty acid beta-oxidation multienzyme complex
[INTERPRO, BLASTED, MAPPED]	LSAL_14141.1	histone-lysine N-methyltransferase SETD7	603	20	CAB4068885.1	0	52.82	9	P:GO:0006325; P:GO:0006355; P:GO:0032259; P:GO:0034968; F:GO:0008168; F:GO:0016740; F:GO:0018024; C:GO:0005634; C:GO:0005694	P:chromatin organization; P:regulation of DNA-templated transcription; P:methylation; P:histone lysine methylation; F:methyltransferase activity; F:transferase activity; F:obsolete histone lysine N-methyltransferase activity; C:nucleus; C:chromosome			Coil (COILS); G3DSA:2.20.110.10 (GENE3D); G3DSA:2.20.110.10 (GENE3D); mobidb-lite (MOBIDB_LITE); mobidb-lite (MOBIDB_LITE); mobidb-lite (MOBIDB_LITE); mobidb-lite (MOBIDB_LITE); SSF82185 (SUPERFAMILY)	no GO terms	no GO terms
[INTERPRO, BLASTED, MAPPED, ANNOTATED]	LSAL_14273.1	uncharacterized transmembrane protein DDB_G0289901-like	713	20	CAB4068577.1	6.63e-142	68.45	2	F:GO:0008061; C:GO:0005576	F:chitin binding; C:extracellular region			IPR002557 (SMART); IPR002557 (PFAM); G3DSA:2.170.140.10 (GENE3D); mobidb-lite (MOBIDB_LITE); mobidb-lite (MOBIDB_LITE); mobidb-lite (MOBIDB_LITE); mobidb-lite (MOBIDB_LITE); PTHR22933 (PANTHER); IPR002557 (PROSITE_PROFILES); IPR036508 (SUPERFAMILY)	F:GO:0008061; C:GO:0005576	F:chitin binding; C:extracellular region
[INTERPRO, BLASTED, MAPPED, ANNOTATED]	LSAL_14624.1	low choriolytic enzyme-like	266	20	CAB4069885.1	0	85.22	3	P:GO:0006508; F:GO:0004222; F:GO:0008270	P:proteolysis; F:metalloendopeptidase activity; F:zinc ion binding	EC:3.4.24	Acting on peptide bonds (peptidases)	IPR001506 (PRINTS); IPR006026 (SMART); IPR024079 (G3DSA:3.40.390.GENE3D); IPR001506 (PFAM); PTHR10127 (PANTHER); IPR001506 (PROSITE_PROFILES); IPR034035 (CDD); SignalP-noTM (SIGNALP_EUK); SSF55486 (SUPERFAMILY)	P:GO:0006508; F:GO:0004222; F:GO:0008237; F:GO:0008270	P:proteolysis; F:metalloendopeptidase activity; F:metallopeptidase activity; F:zinc ion binding
[INTERPRO, BLASTED, MAPPED]	LSAL_14984.1	Hypothetical predicted protein	309	20	CAB4069777.1	0	62.22	6	P:GO:0006355; P:GO:0006357; P:GO:0048856; F:GO:0000981; F:GO:0003677; C:GO:0005634	P:regulation of DNA-templated transcription; P:regulation of transcription by RNA polymerase II; P:anatomical structure development; F:DNA-binding transcription factor activity, RNA polymerase II-specific; F:DNA binding; C:nucleus			no IPS match	no IPS match	no IPS match
[INTERPRO, BLASTED, MAPPED, ANNOTATED]	LSAL_14996.1	low choriolytic enzyme-like	330	20	CAB4069884.1	0	87.25	3	P:GO:0006508; F:GO:0004222; F:GO:0008270	P:proteolysis; F:metalloendopeptidase activity; F:zinc ion binding	EC:3.4.24	Acting on peptide bonds (peptidases)	IPR001506 (PRINTS); IPR006026 (SMART); IPR003582 (SMART); IPR024079 (G3DSA:3.40.390.GENE3D); IPR003582 (PFAM); IPR001506 (PFAM); PTHR10127 (PANTHER); IPR003582 (PROSITE_PROFILES); IPR003582 (PROSITE_PROFILES); IPR001506 (PROSITE_PROFILES); IPR034035 (CDD); SignalP-noTM (SIGNALP_EUK); SSF55486 (SUPERFAMILY)	P:GO:0006508; F:GO:0004222; F:GO:0008237; F:GO:0008270	P:proteolysis; F:metalloendopeptidase activity; F:metallopeptidase activity; F:zinc ion binding
